# Supplementary material for: Gene connectivity and enzyme evolution in the human metabolic network
Source: Biol Direct. 2019 Sep 3;14:17. doi: 10.1186/s13062-019-0248-7 (PMC6724310; doi:10.1186/s13062-019-0248-7)
Supplement: Supplementary file 2 — Table S1. Reaction graph. List of edges of the directed reaction graph generated formed by the giant connected component of Recon3D. Table S2. Genes under positive selection in the global metabolic network. Table S3. Genes under recent positive selection in individual metabolic pathways. Table S4. Connectivity of metabolic genes under positive selection compared to the rest of metabolic genes in individual metabolic pathways. Table S5. Global metabolic network giant connected component gene/reaction information. Table S6. Individual metabolic pathways gene/reaction information. (XLSX 4140 kb) [file 13062_2019_248_MOESM2_ESM.xlsx]

## Sheet: Supplementary Table 1
#Supplementary Table 1. Reaction graph. List of edges of the directed reaction graph generated by the giant connected component of Recon3D.
NODE1	NODE2
RE3381C	GLCURter
RE3381C	GLCURtly
RE3381C	RE2404C
AGRMte	EX_agm[e]
RE3381E	GLCURtr
RE3381E	EX_glcur[e]
RE3381E	EX_CE1925[e]
NDP7g	UDPXYLtg
NDP7g	UDPGALtg
NDP7g	UGALNACtg
NDP7g	UGLCNACtg
r0208	DOLPMT3_Uer
r0208	GMAND
SEBCOAPET	FAOXC10C8x
SEBCOAPET	DEOXFVShc
SEBCOAPET	PEROXx
SEBCOAPET	r0308
SEBCOAPET	RE1534X
SEBCOAPET	HMR_3329
SEBCOAPET	ACACT4p
SEBCOAPET	SEBACIDtx
SEBCOAPET	FAOXC6C4x
SEBCOAPET	FAOXC163C142x
SEBCOAPET	FAOXC13BRC11BRx
SEBCOAPET	RE1836X
SEBCOAPET	FOAXC122C101x
SEBCOAPET	FAOXC101C8x
SEBCOAPET	HMR_3337
SEBCOAPET	HMR_3333
SEBCOAPET	FAOXC8DCC6DCx
SEBCOAPET	FAOXC184C164x
SEBCOAPET	RE1533X
SEBCOAPET	FAOXC24C22x
SEBCOAPET	FAOXC16DCC14DCx
SEBCOAPET	FAOXC22C20x
SEBCOAPET	FAOXC143C123x
SEBCOAPET	FAOXC2452256x
SEBCOAPET	FAOXC200180x
SEBCOAPET	FAOXC14C12x
SEBCOAPET	FAOXC12DCC10DCx
SEBCOAPET	FAOXC2051843x
SEBCOAPET	FAOXC201C181x
SEBCOAPET	FAOXC15BRC13BRx
SEBCOAPET	FAOXC16BRx
SEBCOAPET	FAOXC180x
SEBCOAPET	RE3158X
SEBCOAPET	FAOXC2442246x
SEBCOAPET	HMR_3097
SEBCOAPET	FAOXC241181x
SEBCOAPET	FAOXC102C81x
SEBCOAPET	FAOXC10DCC8DCx
SEBCOAPET	SCP2x
SEBCOAPET	PROFVSCOAhc
SEBCOAPET	ACACT5p
SEBCOAPET	FAOXC240200x
SEBCOAPET	FAOXC11BRC9BRx
SEBCOAPET	RE3074X
SEBCOAPET	FAOXC15ATPx
SEBCOAPET	3HPVSTETCOAhcx
SEBCOAPET	FAOXC14DCC12DCx
SEBCOAPET	r0433
SEBCOAPET	HMR_3053
SEBCOAPET	FAOXC16080x
SEBCOAPET	FAOXC241C221x
SEBCOAPET	FAOXC221C201x
SEBCOAPET	FAOXC260240x
SEBCOAPET	ACACT8p
SEBCOAPET	FAOXC161C141x
SEBCOAPET	VLCSp
SEBCOAPET	FAOXC205C184x
SEBCOAPET	ACACT7p
SEBCOAPET	FAOXC164C143x
SEBCOAPET	FAOXC81C61x
SEBCOAPET	FAOXC2252053x
SEBCOAPET	FAOXC61C4x
SEBCOAPET	FAOXC6DCC4DCx
SEBCOAPET	HMR_3073
SEBCOAPET	FAOXC2251836x
SEBCOAPET	FAOXC16C14x
SEBCOAPET	RE2989X
SEBCOAPET	HMR_3505
SEBCOAPET	FAOXC226205x
SEBCOAPET	FAOXC142C122x
SEBCOAPET	FAOXC8C6x
SEBCOAPET	FAOXC184C163x
SEBCOAPET	HMR_3065
SEBCOAPET	FAOXC18480x
SEBCOAPET	FAOXC225C204x
SEBCOAPET	HMR_3349
SEBCOAPET	HMR_3101
SEBCOAPET	HMR_3345
SEBCOAPET	HMR_3069
SEBCOAPET	HMR_3341
SEBCOAPET	RE1532X
SEBCOAPET	ACACT6p
SEBCOAPET	FAOXC2242046x
SEBCOAPET	SCPx
SEBCOAPET	RE2988X
SEBCOAPET	FAOXC246226x
SEBCOAPET	ACACT9p
SEBCOAPET	RE3079X
SEBCOAPET	FAOXC183806x
SEBCOAPET	FAOXC2452253x
SEBCOAPET	r0463
SEBCOAPET	HMR_3056
SEBCOAPET	FAOXC121C10x
SEBCOAPET	HMR_3054
SEBCOAPET	HMR_3055
SEBCOAPET	FAOXC141C121x
SEBCOAPET	HMR_3353
SEBCOAPET	VLCS2p
SEBCOAPET	FAOXC12C10x
SEBCOAPET	FAOXC181C161x
SEBCOAPET	RE1531X
SEBCOAPET	FAOXC123C102x
ASNPHECYSt	ASNPHECYSr
ASNPHECYSr	r1798
ASNPHECYSr	r1873
ASNPHECYSr	ASNtm
ASNPHECYSr	r2062
ASNPHECYSr	MCLACCYSR
ASNPHECYSr	r2067
ASNPHECYSr	r2064
ASNPHECYSr	r1888
ASNPHECYSr	r1553
ASNPHECYSr	RE1915C
ASNPHECYSr	HMR_7628
ASNPHECYSr	GLNASNNaEx
ASNPHECYSr	r1643
ASNPHECYSr	r1832
ASNPHECYSr	r0671
ASNPHECYSr	r1860
ASNPHECYSr	r1648
ASNPHECYSr	r1905
ASNPHECYSr	r1567
ASNPHECYSr	r1564
ASNPHECYSr	r1562
ASNPHECYSr	3MHISt3
ASNPHECYSr	PHETA1
ASNPHECYSr	r1769
ASNPHECYSr	PHYCBOXL
ASNPHECYSr	PPNCL3
ASNPHECYSr	r1679
ASNPHECYSr	r1677
ASNPHECYSr	r1858
ASNPHECYSr	r1575
ASNPHECYSr	r2000
ASNPHECYSr	r2003
ASNPHECYSr	ALACYSNaEx
ASNPHECYSr	r1772
ASNPHECYSr	r1843
ASNPHECYSr	r2019
ASNPHECYSr	r1589
ASNPHECYSr	r1587
ASNPHECYSr	ASNCYSNaEx
ASNPHECYSr	r2016
ASNPHECYSr	r1580
ASNPHECYSr	r2014
ASNPHECYSr	r1742
ASNPHECYSr	r0193
ASNPHECYSr	r1998
ASNPHECYSr	PROTEIN_BS
ASNPHECYSr	SERCYSNaEx
ASNPHECYSr	ALAASNNaEx
ASNPHECYSr	GLNCYSNaEx
ASNPHECYSr	PHETHPTOX2
ASNPHECYSr	r1830
ASNPHECYSr	SFCYSc
ASNPHECYSr	sink_cys_L[c]
ASNPHECYSr	r1455
ASNPHECYSr	r0127
ASNPHECYSr	r1619
ASNPHECYSr	r1598
ASNPHECYSr	r1592
ASNPHECYSr	r1610
ASNPHECYSr	r1613
ASNPHECYSr	GLUCYS
ASNPHECYSr	r1692
ASNPHECYSr	r1754
ASNPHECYSr	r1757
ASNPHECYSr	r1752
ASNPHECYSr	sink_phe_L[c]
ASNPHECYSr	DOPAOQCYS
ASNPHECYSr	r2030
ASNPHECYSr	r2032
ASNPHECYSr	r2035
ASNPHECYSr	THRASNNaEx
ASNPHECYSr	CYSGLYexR
ASNPHECYSr	SERASNNaEx
ASNPHECYSr	r1608
ASNPHECYSr	r1603
ASNPHECYSr	r1600
ASNPHECYSr	r1682
ASNPHECYSr	r1722
ASNPHECYSr	CYSTA
ASNPHECYSr	sink_asn_L[c]
ASNPHECYSr	r1908
ASNPHECYSr	r1828
ASNPHECYSr	r2046
ASNPHECYSr	r1630
ASNPHECYSr	r1637
ASNPHECYSr	r2048
ASNPHECYSr	r1863
ASNPHECYSr	r1437
ASNPHECYSr	r1739
ASNPHECYSr	CYSASNNaEx
ASNPHECYSr	THRCYSNaEx
ASNPHECYSr	r1737
ASNPHECYSr	r1813
ASNPHECYSr	r1903
ASNPHECYSr	r1627
ASNPHECYSr	r1622
ASNPHECYSr	r1787
ASNPHECYSr	r1784
ASNPHECYSr	r1783
ASNPHECYSr	r1707
ASNPHECYSr	r0399
ASNPHECYSr	r2051
ASNPHECYSr	r1548
ASNPHECYSr	CYSO
ASNPHECYSr	r1893
ASNPHECYSr	r1890
ASNPHECYSr	r1817
ASNPHECYSr	r1815
ASNPHECYSr	LKYNRtr2
SPR	PHETHPTOX2
SPR	THBPTt
SPR	HMR_6728
SPR	r0403
SPR	TYR3MO2
SPR	r0399
SPR	TRPHYDRO2
ILEARGILEr	r1918
ILEARGILEr	r1978
ILEARGILEr	r1953
ILEARGILEr	r0145
ILEARGILEr	r1913
ILEARGILEr	HMR_3832
ILEARGILEr	r1958
ILEARGILEr	r1973
ILEARGILEr	ARGGLYGLYr
ILEARGILEr	ARGN
ILEARGILEr	r2411
ILEARGILEr	r1983
ILEARGILEr	METyLATthc
ILEARGILEr	ALAyLATthc
ILEARGILEr	ARGALAALAr
ILEARGILEr	r1923
ILEARGILEr	r1928
ILEARGILEr	r1963
ILEARGILEr	NOS1
ILEARGILEr	r1943
ILEARGILEr	PHEyLATthc
ILEARGILEr	r1968
ILEARGILEr	r1948
ILEARGILEr	HISyLATtc
ILEARGILEr	HISyLATthc
ILEARGILEr	GLNyLATthc
ILEARGILEr	r2404
ILEARGILEr	r2407
ILEARGILEr	r2395
ILEARGILEr	ARGtm
ILEARGILEr	r1988
ILEARGILEr	PROTEIN_BS
ILEARGILEr	sink_arg_L[c]
ILEARGILEr	r1933
ILEARGILEr	LEUyLAThtc
ILEARGILEr	r1938
ILEARGILEr	GLYAMDTRc
P5CR	r1877
P5CR	HMR_4776
P5CR	PROD2
P5CR	r1711
P5CR	GLUPROASCT1
P5CR	r2066
P5CR	r1579
P5CR	r2034
P5CR	r2002
P5CR	r1636
P5CR	r1612
P5CR	r1696
P5CR	r1771
P5CR	r1552
P5CR	r1756
P5CR	r1801
P5CR	r1591
P5CR	r1642
P5CR	ASPPROASCT1
P5CR	r1862
P5CR	r1621
P5CR	r1786
P5CR	r1847
P5CR	r1629
P5CR	r1907
P5CR	r1566
P5CR	r2018
P5CR	r2050
P5CR	r1602
P5CR	r0911
P5CR	r1741
P5CR	PRO1x
P5CR	r1681
P5CR	r1892
P5CR	PROtm
P5CR	r1726
P5CR	r1816
P5CR	PROTEIN_BS
P5CR	sink_pro_L[c]
SPRMS	HMR_4078
SPRMS	MTAP
SPRMS	DM_sprm_c_
DNDPt50m	DNDPt31m
DNDPt50m	NDPK7
DNDPt50m	DNDPt30m
DNDPt50m	DM_dttp_m_
DNDPt50m	NDP6
DNDPt50m	DNDPt28m
r1866	ILEB0AT3tc
r1866	r1653
r1866	r1894
r1866	r2020
r1866	r1910
r1866	r1911
r1866	r1879
r1866	r1728
r1866	r1713
r1866	r2036
r1866	r1818
r1866	r1614
r1866	r1631
r1866	r2068
r1866	r1593
r1866	r1758
r1866	r1644
r1866	r1987
r1866	ILEt4
r1866	r1989
r1866	r1988
r1866	r1788
r1866	r1698
r1866	r1554
r1866	r2004
r1866	r1803
r1866	EX_ile_L[e]
r1866	r1909
r1866	r1908
r1866	r1848
r1866	sink_val_L[c]
r1866	r1623
r1866	r1901
r1866	r1900
r1866	r1903
r1866	r1902
r1866	r1905
r1866	r1907
r1866	r1904
r1866	r1773
r1866	r1649
r1866	r2052
r1866	ILEtec
r1866	r1604
r1866	r1906
r1866	r1581
r1866	r1568
r1866	r1743
r1866	r1990
r1866	r1991
r1866	r1683
r1866	r1899
r1866	r1898
r1866	r1897
r1866	r1833
r1866	VALt5m
r1866	r1638
r1866	PROTEIN_BS
r1866	ILEATB0tc
r1866	VALTA
r1643	r1653
r1643	r1876
r1643	r1655
r1643	r1654
r1643	r1656
r1643	r1970
r1643	r1971
r1643	r1710
r1643	r2065
r1643	r1551
r1643	r1800
r1643	ASNGLNNaEx
r1643	r1861
r1643	r1906
r1643	r1565
r1643	ASNSERNaEx
r1643	ASNtN1
r1643	EX_asn_L[e]
r1643	r1851
r1643	r1850
r1643	CE2176t
r1643	r2001
r1643	r1620
r1643	r1770
r1643	sink_leu_L[c]
r1643	34DHPHELAT1tc
r1643	r1969
r1643	r1848
r1643	r1844
r1643	r1846
r1643	r1847
r1643	r1841
r1643	r1842
r1643	r1843
r1643	ASNTHRNaEx
r1643	ASNATB0tc
r1643	ASNCYSNaEx
r1643	r2017
r1643	r1740
r1643	LEUTA
r1643	PROTEIN_BS
r1643	r1831
r1643	ASNALANaEx
r1643	r1837
r1643	r1611
r1643	r1590
r1643	r1695
r1643	METLEUex
r1643	r1755
r1643	CYSTLEUrBATtc
r1643	r1578
r1643	LEUt5m
r1643	ORNLEUrBATtc
r1643	ASNt4
r1643	ASNB0AT3tc
r1643	3MHISt2
r1643	r1680
r1643	r1725
r1643	r2049
r1643	r1635
r1643	r2532
r1643	r1967
r1643	r1785
r1643	r1968
r1643	r1628
r1643	r1891
r1643	LKYNRtr3
r1640	GLNCYSNaEx
r1640	r1883
r1640	r1679
r1640	r1893
r1640	r1830
r1640	SFCYSc
r1640	sink_cys_L[c]
r1640	RE1915C
r1640	MCLACCYSR
r1640	SERCYSNaEx
r1640	r1619
r1640	r2064
r1640	r2535
r1640	r2000
r1640	r1610
r1640	r1888
r1640	r1889
r1640	r1983
r1640	r1982
r1640	r1985
r1640	r1984
r1640	r1986
r1640	r1754
r1640	r1882
r1640	THRCYSNaEx
r1640	r1884
r1640	r1885
r1640	r1886
r1640	r1887
r1640	ALACYSNaEx
r1640	EX_hom_L[e]
r1640	HOMt4
r1640	DOPAOQCYS
r1640	r2032
r1640	r1627
r1640	r0671
r1640	r1860
r1640	CYSGLYexR
r1640	r2048
r1640	GLUCYS
r1640	r1662
r1640	r1784
r1640	r1905
r1640	r1437
r1640	r1564
r1640	r1589
r1640	ASNCYSNaEx
r1640	r2016
r1640	r1739
r1640	r1600
r1640	CYSO
r1640	r0193
r1640	r1896
r1640	r1895
r1640	r1894
r1640	r1769
r1640	r1892
r1640	r1891
r1640	r1890
r1640	PPNCL3
r1640	r1815
r1640	CYSTA
r1640	PROTEIN_BS
r1641	ILEB0AT3tc
r1641	GLNCYSNaEx
r1641	r1679
r1641	r1830
r1641	r1910
r1641	r1911
r1641	sink_cys_L[c]
r1641	PROTEIN_BS
r1641	r1627
r1641	r1619
r1641	r2064
r1641	r2000
r1641	r1610
r1641	r1437
r1641	r1739
r1641	r1990
r1641	r1987
r1641	r1754
r1641	r1988
r1641	THRCYSNaEx
r1641	RE1915C
r1641	ALACYSNaEx
r1641	r1901
r1641	MCLACCYSR
r1641	SERCYSNaEx
r1641	r1600
r1641	DOPAOQCYS
r1641	r1909
r1641	r1908
r1641	r2032
r1641	SFCYSc
r1641	r0671
r1641	r1860
r1641	CYSGLYexR
r1641	r2048
r1641	r1900
r1641	r1903
r1641	r1784
r1641	r1905
r1641	r1904
r1641	r1907
r1641	r1906
r1641	r1564
r1641	r1589
r1641	ILEtec
r1641	ASNCYSNaEx
r1641	r2016
r1641	CYSO
r1641	r1991
r1641	r0193
r1641	r1898
r1641	r1897
r1641	r1899
r1641	r1769
r1641	ILEt4
r1641	r1890
r1641	PPNCL3
r1641	r1989
r1641	r1815
r1641	CYSTA
r1641	r1902
r1641	GLUCYS
r1641	ILEATB0tc
r1641	EX_ile_L[e]
r1646	r1876
r1646	r1565
r1646	CE2176t
r1646	r1831
r1646	PROTEIN_BS
r1646	r1710
r1646	r2535
r1646	r2065
r1646	r1578
r1646	r1890
r1646	r1611
r1646	r1893
r1646	r1590
r1646	r1888
r1646	r1889
r1646	r1983
r1646	r1982
r1646	r1985
r1646	r1984
r1646	r1770
r1646	r1986
r1646	r1755
r1646	r2049
r1646	r1883
r1646	r1884
r1646	r1885
r1646	r1886
r1646	r1887
r1646	r1800
r1646	EX_hom_L[e]
r1646	34DHPHELAT1tc
r1646	HOMt4
r1646	r1846
r1646	r1695
r1646	r1620
r1646	r1861
r1646	r1662
r1646	r1785
r1646	r1628
r1646	LEUt5m
r1646	r1906
r1646	sink_leu_L[c]
r1646	r1680
r1646	r1635
r1646	ORNLEUrBATtc
r1646	METLEUex
r1646	r2017
r1646	r1551
r1646	r1740
r1646	3MHISt2
r1646	LEUTA
r1646	r1895
r1646	r1894
r1646	r1725
r1646	r1892
r1646	r1891
r1646	CYSTLEUrBATtc
r1646	LKYNRtr3
r1646	r1896
r1646	r2001
r1646	r1882
r1647	ILEB0AT3tc
r1647	r1876
r1647	CE2176t
r1647	r1831
r1647	r1910
r1647	r1911
r1647	r1905
r1647	PROTEIN_BS
r1647	r1710
r1647	r2001
r1647	r2065
r1647	r1578
r1647	r1611
r1647	r1590
r1647	r1695
r1647	CYSTLEUrBATtc
r1647	METLEUex
r1647	r1680
r1647	r1987
r1647	r1989
r1647	r1988
r1647	r2049
r1647	sink_leu_L[c]
r1647	r1800
r1647	34DHPHELAT1tc
r1647	r1635
r1647	r1909
r1647	r1908
r1647	r1620
r1647	r1901
r1647	r1900
r1647	r1903
r1647	r1785
r1647	r1628
r1647	r1904
r1647	r1907
r1647	r1565
r1647	r1740
r1647	LEUt5m
r1647	ILEtec
r1647	ORNLEUrBATtc
r1647	r1846
r1647	r1861
r1647	r1906
r1647	r2017
r1647	3MHISt2
r1647	r1551
r1647	r1990
r1647	r1991
r1647	r1770
r1647	r1898
r1647	r1897
r1647	r1899
r1647	r1902
r1647	r1725
r1647	ILEt4
r1647	r1891
r1647	LEUTA
r1647	LKYNRtr3
r1647	r1755
r1647	ILEATB0tc
r1647	EX_ile_L[e]
r1644	VALt4
r1644	r1876
r1644	r1657
r1644	r1974
r1644	r1975
r1644	r1976
r1644	r1972
r1644	r1973
r1644	r1710
r1644	r2065
r1644	VALATB0tc
r1644	r1551
r1644	r1800
r1644	r1659
r1644	r1658
r1644	r1866
r1644	r1864
r1644	r1865
r1644	r1862
r1644	r1863
r1644	r1860
r1644	r1861
r1644	r1906
r1644	r1565
r1644	EX_val_L[e]
r1644	r1853
r1644	r1852
r1644	r1857
r1644	r1856
r1644	r1855
r1644	r1854
r1644	r1859
r1644	r1858
r1644	r1578
r1644	r1770
r1644	sink_leu_L[c]
r1644	34DHPHELAT1tc
r1644	r1846
r1644	METLEUex
r1644	r2017
r1644	r1740
r1644	LEUTA
r1644	PROTEIN_BS
r1644	r1831
r1644	r1611
r1644	r1590
r1644	r1695
r1644	r1755
r1644	CE2176t
r1644	CYSTLEUrBATtc
r1644	LEUt5m
r1644	ORNLEUrBATtc
r1644	3MHISt2
r1644	r1680
r1644	r1725
r1644	r2001
r1644	VALtec
r1644	r2049
r1644	r1635
r1644	VALB0AT3tc
r1644	r1620
r1644	r1785
r1644	r1628
r1644	r1891
r1644	LKYNRtr3
r1645	r1874
r1645	r1877
r1645	r1876
r1645	r1978
r1645	r1979
r1645	r1873
r1645	r1872
r1645	THRATB0tc
r1645	r1977
r1645	r1879
r1645	r1710
r1645	r2065
r1645	r1871
r1645	THRGLYexR
r1645	r1880
r1645	r1881
r1645	r1551
r1645	r1800
r1645	r1867
r1645	r1861
r1645	r1906
r1645	r1565
r1645	CE2176t
r1645	r1578
r1645	r1981
r1645	r1980
r1645	r1770
r1645	sink_leu_L[c]
r1645	34DHPHELAT1tc
r1645	r1660
r1645	r1661
r1645	r1846
r1645	r2017
r1645	r1740
r1645	LEUTA
r1645	PROTEIN_BS
r1645	THRGLNNaEx
r1645	r1831
r1645	r1611
r1645	r1590
r1645	r1695
r1645	METLEUex
r1645	r1755
r1645	CYSTLEUrBATtc
r1645	THRASNNaEx
r1645	ORNLEUrBATtc
r1645	THRGLNexR
r1645	3MHISt2
r1645	r1680
r1645	r1725
r1645	r2001
r1645	r2534
r1645	THRALANaEx
r1645	r1635
r1645	r2049
r1645	THRCYSNaEx
r1645	r1620
r1645	r1785
r1645	r1628
r1645	LEUt5m
r1645	EX_thr_L[e]
r1645	THRSERNaEx
r1645	THRt4
r1645	r1891
r1645	LKYNRtr3
r1648	r1877
r1648	r1655
r1648	r1654
r1648	r1656
r1648	r1970
r1648	r1653
r1648	r1711
r1648	r2066
r1648	r1552
r1648	r1801
r1648	ASNGLNNaEx
r1648	r1642
r1648	ASPPROASCT1
r1648	r1862
r1648	PROtm
r1648	r1907
r1648	r1566
r1648	ASNSERNaEx
r1648	ASNtN1
r1648	PRO1x
r1648	EX_asn_L[e]
r1648	r1851
r1648	r1850
r1648	PROD2
r1648	GLUPROASCT1
r1648	r1579
r1648	r2002
r1648	r1771
r1648	r1612
r1648	r1848
r1648	r1844
r1648	r1846
r1648	r1847
r1648	r1841
r1648	r1842
r1648	r1843
r1648	r2018
r1648	ASNATB0tc
r1648	ASNCYSNaEx
r1648	r1741
r1648	ASNTHRNaEx
r1648	PROTEIN_BS
r1648	r1971
r1648	ASNALANaEx
r1648	r1837
r1648	r1591
r1648	r1696
r1648	r1756
r1648	r2034
r1648	ASNt4
r1648	r1602
r1648	ASNB0AT3tc
r1648	r1681
r1648	r1726
r1648	sink_pro_L[c]
r1648	HMR_4776
r1648	r0911
r1648	r1636
r1648	r2532
r1648	r1967
r1648	r1621
r1648	r1786
r1648	r1969
r1648	r1968
r1648	r1629
r1648	r2050
r1648	r1892
r1648	r1816
r1649	VALt4
r1649	r1877
r1649	r1657
r1649	r1974
r1649	r1975
r1649	r1976
r1649	r1972
r1649	r1973
r1649	r1711
r1649	r2066
r1649	VALATB0tc
r1649	r1552
r1649	r1801
r1649	r1658
r1649	r1642
r1649	ASPPROASCT1
r1649	r1865
r1649	r1862
r1649	r1863
r1649	r1860
r1649	r1861
r1649	r1907
r1649	r1566
r1649	EX_val_L[e]
r1649	PRO1x
r1649	r1853
r1649	r1852
r1649	r1857
r1649	r1856
r1649	r1855
r1649	r1854
r1649	r1859
r1649	r1858
r1649	GLUPROASCT1
r1649	r1579
r1649	r2002
r1649	r1771
r1649	r1612
r1649	r1847
r1649	r2018
r1649	r0911
r1649	r1741
r1649	r1659
r1649	PROTEIN_BS
r1649	r1591
r1649	r1696
r1649	r1756
r1649	PROD2
r1649	r2034
r1649	r1602
r1649	VALB0AT3tc
r1649	r1681
r1649	r1726
r1649	sink_pro_L[c]
r1649	r1866
r1649	HMR_4776
r1649	r1864
r1649	VALtec
r1649	r1636
r1649	PROtm
r1649	r1621
r1649	r1786
r1649	r1629
r1649	r2050
r1649	r1892
r1649	r1816
HAtly	GLCAASE8ly
G5SADs	P5CR
TRIODTHYSULT	TRIODTHYSUFt
TRIODTHYSULT	HMR_6839
TRIODTHYSULT	BPNT
PCHOLAR_HSt1e	PCHOLAR_HSABCt
METt4	r1871
METt4	r1856
METt4	r1675
METt4	r1796
METt4	r2028
METt4	r2044
METt4	r1573
METt4	r1436
METt4	r1690
METt4	r1751
METt4	r1886
METt4	sink_met_L[c]
METt4	METTRANSc
METt4	r1901
METt4	r1826
METt4	r1841
METt4	r1781
METt4	r1705
METt4	METAT
METt4	r1560
METt4	r2012
METt4	r1585
METt4	r1766
METt4	r1996
METt4	HMR_5390
METt4	r1720
METt4	r1546
METt4	r2060
METt4	r1811
METt4	PROTEIN_BS
AM1ACShr	AM1ACSitr
RE1254C	r2539
RE1254C	r0594
1OHMDZhr	1HMDGLUChr
1OHMDZhr	1OHMDZitr
1OHMDZhr	14HMDZhr
TYRTHRt	TYRTHRr
S2T4g	S6T25g
S2T4g	PAPtg
TYRTHRr	r1799
TYRTHRr	HMR_4284
TYRTHRr	r1654
TYRTHRr	sink_tyr_L[c]
TYRTHRr	r1874
TYRTHRr	HMR_6770
TYRTHRr	r1910
TYRTHRr	r1834
TYRTHRr	r1768
TYRTHRr	r2063
TYRTHRr	r2047
TYRTHRr	r1650
TYRTHRr	r1078
TYRTHRr	r1576
TYRTHRr	r1599
TYRTHRr	r1615
TYRTHRr	r1632
TYRTHRr	r2069
TYRTHRr	r1753
TYRTHRr	r2005
TYRTHRr	r1594
TYRTHRr	IDHPOXOXb
TYRTHRr	GLNTHRNaEx
TYRTHRr	ALATHRNaEx
TYRTHRr	r1889
TYRTHRr	r1738
TYRTHRr	sink_thr_L[c]
TYRTHRr	r1618
TYRTHRr	r1759
TYRTHRr	r1693
TYRTHRr	r1657
TYRTHRr	r2037
TYRTHRr	TYRTA
TYRTHRr	HMR_6874
TYRTHRr	r1774
TYRTHRr	r1708
TYRTHRr	r1859
TYRTHRr	TYRDOPO
TYRTHRr	r1624
TYRTHRr	r2031
TYRTHRr	r1864
TYRTHRr	r1829
TYRTHRr	CYSTHRNaEx
TYRTHRr	r1789
TYRTHRr	r1645
TYRTHRr	r1844
TYRTHRr	r2021
TYRTHRr	SERTHRNaEx
TYRTHRr	r1904
TYRTHRr	HMR_6729
TYRTHRr	HMR_6728
TYRTHRr	r1440
TYRTHRr	TYR3MO2
TYRTHRr	ASNTHRNaEx
TYRTHRr	r1563
TYRTHRr	r1588
TYRTHRr	r1609
TYRTHRr	r1605
TYRTHRr	r1569
TYRTHRr	r2015
TYRTHRr	r1549
TYRTHRr	r1684
TYRTHRr	r1744
TYRTHRr	r1723
TYRTHRr	r1999
TYRTHRr	r1678
TYRTHRr	r1639
TYRTHRr	TYRCBOX
TYRTHRr	r1814
TYRTHRr	THRD_L
TYRTHRr	PROTEIN_BS
TYRTHRr	r1895
TYRTHRr	r1819
TYRTHRr	r2053
UMPK5n	NDPK2n
UMPK5n	NDPK8n
PUNP4	GUAPRT
PUNP4	2DR1PP
PUNP4	r0570
PUNP4	GUAD
H7_ETer	H8TAer
H7_ETer	DAG_HSter
RE3167C	RE3168C
HEDCECRNe	EX_3hdececrn[e]
PACCOALm	r0047
PACCOALm	ADK1m
PACCOALm	ADK3m
PACCOALm	GLYNATm
UGCG	HMR_0765
UGCG	NDP7er
RE2998M	RE1521M
RE2998M	RE2999M
IDOAASE3ly	S3TASE3ly
ADRNCPT2	HMR_3520
ADRNCPT2	HMR_2764
ADRNCPT2	HMR_2689
ADRNCPT2	HMR_2683
ADRNCPT2	HMR_2686
ADRNCPT2	HMR_2613
ADRNCPT2	HMR_2692
ADRNCPT2	HMR_2691
ADRNCPT2	r1400
ADRNCPT2	HMR_2695
ADRNCPT2	HMR_2727
ADRNCPT2	HMR_2741
ADRNCPT2	HMR_2740
ADRNCPT2	HMR_2697
ADRNCPT2	HMR_3421
ADRNCPT2	HMR_2622
ADRNCPT2	r2514m
ADRNCPT2	HMR_2635
ADRNCPT2	HMR_2734
ADRNCPT2	HMR_2735
ADRNCPT2	HMR_2737
ADRNCPT2	HMR_2738
ADRNCPT2	HMR_2722
ADRNCPT2	r0432
ADRNCPT2	HMR_2659
ADRNCPT2	HMR_2650
ADRNCPT2	HMR_2715
ADRNCPT2	HMR_2710
ADRNCPT2	CRNtim
ADRNCPT2	HMR_2718
ADRNCPT2	r2434
ADRNCPT2	r2435
ADRNCPT2	r2436
ADRNCPT2	r2437
ADRNCPT2	HMR_2667
ADRNCPT2	r2433
ADRNCPT2	HMR_2668
ADRNCPT2	r2438
ADRNCPT2	HMR_2707
ADRNCPT2	HMR_8418
ADRNCPT2	FAOXC2242046m
ADRNCPT2	HMR_2671
ADRNCPT2	HMR_2673
ADRNCPT2	HMR_2775
ADRNCPT2	HMR_2776
ADRNCPT2	HMR_2770
ADRNCPT2	HMR_2772
ADRNCPT2	HMR_2773
ADRNCPT2	HMR_2653
ADRNCPT1	FACOAL191
ADRNCPT1	FACOAL181i
ADRNCPT1	HMR_0437
ADRNCPT1	HMR_0433
ADRNCPT1	DCHOLESTANCOAc
ADRNCPT1	HMR_2602
ADRNCPT1	HMR_2608
ADRNCPT1	FACOAL1821
ADRNCPT1	FACOAL161
ADRNCPT1	FACOAL200
ADRNCPT1	r0068
ADRNCPT1	3HPVSCOAhc
ADRNCPT1	FACOAL184
ADRNCPT1	FACOAL203
ADRNCPT1	RE1836C
ADRNCPT1	HMR_0233
ADRNCPT1	FACOAL1812
ADRNCPT1	FACOAL1813
ADRNCPT1	ARACHFATPc
ADRNCPT1	HMR_0327
ADRNCPT1	ADRNCRNt
ADRNCPT1	HMR_2699
ADRNCPT1	SEBACACT
ADRNCPT1	FACOAL244_1
ADRNCPT1	HMR_2675
ADRNCPT1	HMR_0200
ADRNCPT1	LGNCFATPtc
ADRNCPT1	HMR_0204
ADRNCPT1	HMR_0758
ADRNCPT1	HMR_0209
ADRNCPT1	HMR_0381
ADRNCPT1	HMR_1627
ADRNCPT1	ARACHDFATPtc
ADRNCPT1	HMR_0289
ADRNCPT1	URSCHOLCOAc
ADRNCPT1	HMR_0156
ADRNCPT1	ADPACDAc
ADRNCPT1	RE2635C
ADRNCPT1	ACITL
ADRNCPT1	OBDHc
ADRNCPT1	sink_coa[c]
ADRNCPT1	FACOAL1822
ADRNCPT1	DOCOSACT
ADRNCPT1	FACOAL226
ADRNCPT1	FACOAL224
ADRNCPT1	FACOAL160i
ADRNCPT1	SUBERICACT
ADRNCPT1	FACOAL241
ADRNCPT1	FACOAL240
ADRNCPT1	IBUP_RASCL1hep
ADRNCPT1	FACOAL180i
ADRNCPT1	AACOAT
ADRNCPT1	HMR_0345
ADRNCPT1	HMR_0297
ADRNCPT1	HMR_1756
ADRNCPT1	HMR_0293
ADRNCPT1	HMR_1754
ADRNCPT1	HMR_0192
ADRNCPT1	HMR_2660
ADRNCPT1	ACS
ADRNCPT1	HMR_0393
ADRNCPT1	HMR_0267
ADRNCPT1	OLEICFATPtc
ADRNCPT1	FVSCOAhc
ADRNCPT1	C12DCACT
ADRNCPT1	HMR_0180
ADRNCPT1	r0220
ADRNCPT1	HMR_0184
ADRNCPT1	R_group_phosphotase_1
ADRNCPT1	HMR_0188
ADRNCPT1	FACOAL246_1
ADRNCPT1	HMR_0305
ADRNCPT1	FACOAL1831
ADRNCPT1	PACCOAL
ADRNCPT1	r0488
ADRNCPT1	LINOFATPtc
ADRNCPT1	FACOAL245_2
ADRNCPT1	FACOAL245_1
ADRNCPT1	HMR_0177
ADRNCPT1	SUCCACT
ADRNCPT1	FACOAL260
ADRNCPT1	HMR_0271
ADRNCPT1	DOCO13EFATP
ADRNCPT1	HMR_0171
ADRNCPT1	HMR_2711
ADRNCPT1	HMR_0279
ADRNCPT1	FACOAL2042
ADRNCPT1	OCT11EFATP
ADRNCPT1	COAtp
ADRNCPT1	OCDCAFATPc
ADRNCPT1	FACOAL150
ADRNCPT1	PALFATPtc
ADRNCPT1	COAtg
ADRNCPT1	HMR_0168
ADRNCPT1	HMR_0165
ADRNCPT1	HMR_2702
ADRNCPT1	COAtn
ADRNCPT1	COAtl
ADRNCPT1	COAtm
ADRNCPT1	COAtr
ADRNCPT1	HMR_0319
ADRNCPT1	FACOAL140i
ADRNCPT1	HMR_0245
ADRNCPT1	FACOAL205
ADRNCPT1	RTOTALFATPc
ADRNCPT1	HMR_0241
ADRNCPT1	HMR_0385
ADRNCPT1	HMR_6785
ADRNCPT1	TTDCAFATPc
ADRNCPT1	HMR_0259
ADRNCPT1	FACOAL204
ADRNCPT1	RTOTAL2FATPc
ADRNCPT1	HMR_0429
ADRNCPT1	R_group_phosphotase_3
ADRNCPT1	R_group_phosphotase_2
ADRNCPT1	HMR_6784
ADRNCPT1	HMR_0389
ADRNCPT1	HMR_0255
ADRNCPT1	ACS2
ADRNCPT1	r1254
ADRNCPT1	HMR_0309
ADRNCPT1	r1252
ADRNCPT1	HMR_0301
ADRNCPT1	FACOAL1832
ADRNCPT1	FACOAL2252
ADRNCPT1	FACOAL2251
ADRNCPT1	r0651
ADRNCPT1	FACOAL80i
ADRNCPT1	FACOAL206
ADRNCPT1	ACCOAL
ADRNCPT1	FACOAL170
ADRNCPT1	HMR_0323
RE2327C	Q10H2e
C6DCe	EX_c6dc[e]
LPS3	R_group_phosphotase_2
LPS3	GLYCtm
LPS3	r0245
LPS3	GLYK
LPS2	Rtotalter
LPS2	LPS3
LPS2	R_group_phosphotase_1
LPS2	MOGAT
LPS2	Rtotaltl
LPS2	Rtotaltg
C6DCc	FACOAL191
C6DCc	FACOAL181i
C6DCc	HMR_0437
C6DCc	HMR_0433
C6DCc	DCHOLESTANCOAc
C6DCc	HMR_2602
C6DCc	HMR_2608
C6DCc	FACOAL1821
C6DCc	FACOAL161
C6DCc	FACOAL200
C6DCc	r0068
C6DCc	3HPVSCOAhc
C6DCc	FACOAL184
C6DCc	FACOAL203
C6DCc	RE1836C
C6DCc	HMR_0233
C6DCc	FACOAL1812
C6DCc	FACOAL1813
C6DCc	ARACHFATPc
C6DCc	HMR_0327
C6DCc	HMR_2699
C6DCc	SEBACACT
C6DCc	FACOAL244_1
C6DCc	HMR_2675
C6DCc	HMR_0200
C6DCc	LGNCFATPtc
C6DCc	HMR_0204
C6DCc	HMR_0758
C6DCc	HMR_0209
C6DCc	HMR_0381
C6DCc	HMR_1627
C6DCc	ARACHDFATPtc
C6DCc	HMR_0289
C6DCc	URSCHOLCOAc
C6DCc	C6DCe
C6DCc	HMR_0156
C6DCc	ADPACDAc
C6DCc	RE2635C
C6DCc	ACITL
C6DCc	OBDHc
C6DCc	sink_coa[c]
C6DCc	FACOAL1822
C6DCc	DOCOSACT
C6DCc	FACOAL226
C6DCc	FACOAL224
C6DCc	FACOAL160i
C6DCc	SUBERICACT
C6DCc	FACOAL241
C6DCc	FACOAL240
C6DCc	IBUP_RASCL1hep
C6DCc	FACOAL180i
C6DCc	AACOAT
C6DCc	HMR_0345
C6DCc	HMR_0297
C6DCc	HMR_1756
C6DCc	HMR_0293
C6DCc	HMR_1754
C6DCc	HMR_0192
C6DCc	HMR_2660
C6DCc	ACS
C6DCc	HMR_0393
C6DCc	HMR_0267
C6DCc	OLEICFATPtc
C6DCc	FVSCOAhc
C6DCc	C12DCACT
C6DCc	HMR_0180
C6DCc	r0220
C6DCc	HMR_0184
C6DCc	R_group_phosphotase_1
C6DCc	HMR_0188
C6DCc	FACOAL246_1
C6DCc	HMR_0305
C6DCc	FACOAL1831
C6DCc	PACCOAL
C6DCc	r0488
C6DCc	LINOFATPtc
C6DCc	FACOAL245_2
C6DCc	FACOAL245_1
C6DCc	HMR_0177
C6DCc	SUCCACT
C6DCc	FACOAL260
C6DCc	HMR_0271
C6DCc	DOCO13EFATP
C6DCc	HMR_0171
C6DCc	HMR_2711
C6DCc	HMR_0279
C6DCc	FACOAL2042
C6DCc	OCT11EFATP
C6DCc	COAtp
C6DCc	OCDCAFATPc
C6DCc	FACOAL150
C6DCc	FACOAL80i
C6DCc	COAtg
C6DCc	HMR_0168
C6DCc	HMR_0165
C6DCc	HMR_2702
C6DCc	COAtn
C6DCc	COAtl
C6DCc	COAtm
C6DCc	COAtr
C6DCc	HMR_0319
C6DCc	FACOAL140i
C6DCc	HMR_0245
C6DCc	FACOAL205
C6DCc	RTOTALFATPc
C6DCc	HMR_0241
C6DCc	HMR_0385
C6DCc	HMR_6785
C6DCc	TTDCAFATPc
C6DCc	HMR_0259
C6DCc	FACOAL204
C6DCc	RTOTAL2FATPc
C6DCc	HMR_0429
C6DCc	R_group_phosphotase_3
C6DCc	R_group_phosphotase_2
C6DCc	HMR_6784
C6DCc	HMR_0389
C6DCc	HMR_0255
C6DCc	ACS2
C6DCc	r1254
C6DCc	HMR_0309
C6DCc	r1252
C6DCc	HMR_0301
C6DCc	FACOAL1832
C6DCc	FACOAL2252
C6DCc	FACOAL2251
C6DCc	r0651
C6DCc	PALFATPtc
C6DCc	FACOAL206
C6DCc	ACCOAL
C6DCc	FACOAL170
C6DCc	HMR_0323
FAOXC163GC142m	ACILEm
FAOXC163GC142m	r0724
FAOXC163GC142m	ACCOACm
FAOXC163GC142m	ACTYRm
FAOXC163GC142m	NACVANALAm
FAOXC163GC142m	r0062
FAOXC163GC142m	r0634
FAOXC163GC142m	FAOXC142C122m
FAOXC163GC142m	HMGCOASim
FAOXC163GC142m	HMR_3455
FAOXC163GC142m	ACACT1rm
FAOXC163GC142m	RE2223M
FAOXC163GC142m	ACGSm
FAOXC163GC142m	GLYACm
FAOXC163GC142m	CSm
FAOXC163GC142m	LYSACm
FAOXC163GC142m	ACLEUm
FAOXC163GC142m	THRACm
FAOXC163GC142m	ACHOMm
FAOXC163GC142m	ASPNATm
FAOXC163GC142m	GLYATm
FAOXC163GC142m	RE2030M
PEFLIPm	PETOHMm_hs
5FTHFt2	FTHFCL
5FTHFt2	HMR_9726
DNDPt49m	DNDPt11m
DNDPt49m	DNDPt13m
DNDPt49m	DNDPt12m
DNDPt49m	DM_dttp_m_
DNDPt49m	NDPK8
DNDPt49m	DNDPt10m
DNDPt49m	r0280
ARGPROMETt	ARGPROMETr
15HPETATP	EX_15HPET[e]
15HPETATP	15HPETUPKt
4HATVLACOXDhc	4HATVLACitr
PI345P5P	HMR_6550
PI345P5P	HMR_6549
PI345P5P	PI34P5K
r0119	NTD9
r0119	GK1
r0119	GMPtg
r0119	HMR_7727
r0119	GMPtn
HMR_3491	FAOXC15BRC13BRx
HMR_3491	PRISTCOAtx
HMR_3491	PEROXx
HMR_3491	PTE3x
r0113	r0968
r0113	NDP7er
KYN	r1853
KYN	CYSALANaEx
KYN	CYSTALArBATtc
KYN	ASNALANaEx
KYN	r1672
KYN	r2009
KYN	GTMLTe
KYN	ALAR
KYN	r2041
KYN	THRALANaEx
KYN	r1434
KYN	HMR_4790
KYN	r1733
KYN	r1883
KYN	ORNALArBATtc
KYN	r1778
KYN	ALATA_L
KYN	sink_ala_L[c]
KYN	r1808
KYN	GLNALANaEx
KYN	r2057
KYN	DM_anth
KYN	r1823
KYN	r1993
KYN	SERALANaEx
KYN	r1763
KYN	r1898
KYN	r1748
KYN	PROTEIN_BS
RE3010C	RE3430C
RE3010M	RE3430M
r1517	STRDNCt
r1517	EX_strdnc[e]
r1517	HMR_0016
DCSPTN1COAtxc	FAOXC2251836x
DCSPTN1COAtxc	FAOXC225C226x
DCSPTN1COAtxc	FAOXC2252053x
RE3010X	RE3430X
3HPPNOHGLUCte	EX_3hpppnohgluc[e]
FAOXC182806m	FAOXC8C6m
FAOXC182806m	r0724
FAOXC182806m	FAOXC80
FAOXC182806m	FADH2ETC
FAOXC182806m	r1448
FAOXC182806m	ETF
FAOXC182806m	ACCOACm
FAOXC182806m	ACTYRm
FAOXC182806m	NACVANALAm
FAOXC182806m	r0062
FAOXC182806m	r0634
FAOXC182806m	ACILEm
FAOXC182806m	HMR_3149
FAOXC182806m	HMGCOASim
FAOXC182806m	r0633
FAOXC182806m	HMR_3455
FAOXC182806m	GLYACm
FAOXC182806m	ACACT1rm
FAOXC182806m	RE2223M
FAOXC182806m	ACGSm
FAOXC182806m	CSm
FAOXC182806m	ARTFR208
FAOXC182806m	ACLEUm
FAOXC182806m	THRACm
FAOXC182806m	ACHOMm
FAOXC182806m	ASPNATm
FAOXC182806m	GLYATm
FAOXC182806m	RE2030M
FAOXC182806m	LYSACm
NFDACOXDhc	NFDOHitr
FAOXC14DCC12DCx	FAOXC12DCx
FAOXC14DCC12DCx	CSNATp
FAOXC14DCC12DCx	HMR_3475
FAOXC14DCC12DCx	FAOXC12DCC10DCx
FAOXC14DCC12DCx	ACACT1x
FAOXC14DCC12DCx	C12DCACOT
PCHOLPALME-HSABCt	PCHOLPALME-HSt1e
PCHOLPALME-HSABCt	EX_pcholpalme_hs[e]
HMR_2684	FACOAL191
HMR_2684	FACOAL181i
HMR_2684	HMR_0437
HMR_2684	HMR_0433
HMR_2684	DCHOLESTANCOAc
HMR_2684	HMR_2602
HMR_2684	HMR_2608
HMR_2684	FACOAL1821
HMR_2684	FACOAL161
HMR_2684	FACOAL200
HMR_2684	r0068
HMR_2684	3HPVSCOAhc
HMR_2684	FACOAL184
HMR_2684	FACOAL203
HMR_2684	RE1836C
HMR_2684	HMR_0233
HMR_2684	FACOAL1812
HMR_2684	FACOAL1813
HMR_2684	ARACHFATPc
HMR_2684	HMR_0327
HMR_2684	HMR_2699
HMR_2684	SEBACACT
HMR_2684	FACOAL244_1
HMR_2684	HMR_2675
HMR_2684	HMR_0200
HMR_2684	LGNCFATPtc
HMR_2684	HMR_0204
HMR_2684	HMR_0758
HMR_2684	HMR_0209
HMR_2684	HMR_0381
HMR_2684	HMR_1627
HMR_2684	ARACHDFATPtc
HMR_2684	HMR_0289
HMR_2684	URSCHOLCOAc
HMR_2684	HMR_0156
HMR_2684	ADPACDAc
HMR_2684	RE2635C
HMR_2684	ACITL
HMR_2684	OBDHc
HMR_2684	sink_coa[c]
HMR_2684	FACOAL1822
HMR_2684	DOCOSACT
HMR_2684	FACOAL226
HMR_2684	FACOAL224
HMR_2684	FACOAL160i
HMR_2684	SUBERICACT
HMR_2684	FACOAL241
HMR_2684	FACOAL240
HMR_2684	IBUP_RASCL1hep
HMR_2684	FACOAL180i
HMR_2684	AACOAT
HMR_2684	HMR_0345
HMR_2684	HMR_0297
HMR_2684	HMR_1756
HMR_2684	HMR_0293
HMR_2684	HMR_1754
HMR_2684	HMR_0192
HMR_2684	HMR_2660
HMR_2684	ACS
HMR_2684	HMR_0393
HMR_2684	HMR_0267
HMR_2684	OLEICFATPtc
HMR_2684	FVSCOAhc
HMR_2684	C12DCACT
HMR_2684	HMR_0180
HMR_2684	r0220
HMR_2684	HMR_0184
HMR_2684	R_group_phosphotase_1
HMR_2684	HMR_0188
HMR_2684	FACOAL246_1
HMR_2684	HMR_0305
HMR_2684	FACOAL1831
HMR_2684	PACCOAL
HMR_2684	r0488
HMR_2684	LINOFATPtc
HMR_2684	FACOAL245_2
HMR_2684	FACOAL245_1
HMR_2684	HMR_0177
HMR_2684	SUCCACT
HMR_2684	FACOAL260
HMR_2684	HMR_0271
HMR_2684	DOCO13EFATP
HMR_2684	HMR_0171
HMR_2684	HMR_2711
HMR_2684	HMR_0279
HMR_2684	FACOAL2042
HMR_2684	OCT11EFATP
HMR_2684	COAtp
HMR_2684	OCDCAFATPc
HMR_2684	FACOAL150
HMR_2684	FACOAL80i
HMR_2684	COAtg
HMR_2684	HMR_0168
HMR_2684	HMR_0165
HMR_2684	HMR_2702
HMR_2684	COAtn
HMR_2684	COAtl
HMR_2684	COAtm
HMR_2684	COAtr
HMR_2684	HMR_0319
HMR_2684	FACOAL140i
HMR_2684	HMR_0245
HMR_2684	FACOAL205
HMR_2684	RTOTALFATPc
HMR_2684	HMR_0241
HMR_2684	HMR_0385
HMR_2684	HMR_6785
HMR_2684	TTDCAFATPc
HMR_2684	HMR_0259
HMR_2684	FACOAL204
HMR_2684	RTOTAL2FATPc
HMR_2684	HMR_0429
HMR_2684	R_group_phosphotase_3
HMR_2684	R_group_phosphotase_2
HMR_2684	HMR_6784
HMR_2684	HMR_0389
HMR_2684	HMR_0255
HMR_2684	ACS2
HMR_2684	r1254
HMR_2684	HMR_0309
HMR_2684	r1252
HMR_2684	HMR_0301
HMR_2684	FACOAL1832
HMR_2684	FACOAL2252
HMR_2684	FACOAL2251
HMR_2684	r0651
HMR_2684	PALFATPtc
HMR_2684	FACOAL206
HMR_2684	ACCOAL
HMR_2684	FACOAL170
HMR_2684	HMR_0323
RE3490C	CE7082ATP
PGPP_hs	PGLYCABCte
PGPP_hs	CLS_hs
HMR_2685	r2434
HMR_2685	r2435
HMR_2685	r2436
HMR_2685	r2437
HMR_2685	HMR_2741
HMR_2685	HMR_2740
HMR_2685	r2433
HMR_2685	r1400
HMR_2685	HMR_2668
HMR_2685	HMR_2764
HMR_2685	r2438
HMR_2685	HMR_2707
HMR_2685	HMR_2722
HMR_2685	r0432
HMR_2685	HMR_3520
HMR_2685	r2514m
HMR_2685	HMR_8418
HMR_2685	HMR_2683
HMR_2685	HMR_2686
HMR_2685	HMR_2727
HMR_2685	HMR_2671
HMR_2685	HMR_2659
HMR_2685	HMR_2689
HMR_2685	HMR_2673
HMR_2685	HMR_2775
HMR_2685	HMR_2635
HMR_2685	HMR_2650
HMR_2685	HMR_2613
HMR_2685	HMR_2715
HMR_2685	HMR_2734
HMR_2685	HMR_2772
HMR_2685	HMR_2710
HMR_2685	HMR_2738
HMR_2685	HMR_2773
HMR_2685	CRNtim
HMR_2685	HMR_2718
HMR_2685	HMR_2692
HMR_2685	HMR_2691
HMR_2685	HMR_2667
HMR_2685	HMR_2697
HMR_2685	HMR_2695
HMR_2685	HMR_2776
HMR_2685	HMR_2622
HMR_2685	HMR_2770
HMR_2685	HMR_2653
HMR_2685	HMR_2737
HMR_2685	HMR_2735
ABO6g	NDP7g
ABO6g	B3GNT313g
PAPtg	BPNT
HMR_3678	r0573
HMR_3678	HMR_3737
HMR_3678	HMR_2961
HMR_3678	HMR_2963
HMR_3678	HMR_2962
HMR_3678	HMR_2965
HMR_3678	HMR_2964
HMR_3678	HMR_2967
HMR_3678	HMR_2966
HMR_3678	HMR_2969
HMR_3678	HMR_2968
HMR_3678	r1487
HMR_3678	HMR_2998
HMR_3678	HMR_2999
HMR_3678	HMR_2994
HMR_3678	HMR_2990
HMR_3678	HMR_2859
HMR_3678	HMR_2852
HMR_3678	HMR_2989
HMR_3678	HMR_2988
HMR_3678	HMR_2986
HMR_3678	HMR_2985
HMR_3678	HMR_2983
HMR_3678	HMR_2982
HMR_3678	HMR_2980
HMR_3678	r1260
HMR_3678	r1262
HMR_3678	RE3132R
HMR_3678	HMR_2827
HMR_3678	RE2635R
HMR_3678	RE3160R
HMR_3678	RE3146R
HMR_3678	HMR_2886
HMR_3678	HMR_3001
HMR_3678	HMR_3003
HMR_3678	HMR_3002
HMR_3678	RE3114R
HMR_3678	HMR_2890
HMR_3678	HMR_2819
HMR_3678	HMR_2951
HMR_3678	HMR_2954
HMR_3678	HMR_2955
HMR_3678	HMR_2956
HMR_3678	HMR_2957
HMR_3678	FAOXC16DCr
HMR_3678	HMR_2974
HMR_3678	HMR_2948
HMR_3678	HMR_2943
HMR_3678	HMR_2942
HMR_3678	HMR_2947
HMR_3678	HMR_2946
HMR_3678	HMR_2945
HMR_3678	HMR_2944
HMR_3678	r1255
HMR_3678	r1257
HMR_3678	r1251
HMR_3678	r1253
HMR_3678	VLCSr
HMR_3678	r1259
HMR_3678	r0650
HMR_3678	r0311
HMR_3678	HMR_2978
HMR_3678	HMR_2979
HMR_3678	HMR_2976
HMR_3678	HMR_2977
HMR_3678	VLCS2r
HMR_3678	HMR_2975
HMR_3678	HMR_2972
HMR_3678	HMR_2973
HMR_3678	HMR_2970
HMR_3678	HMR_2971
HMR_3679	r0573
HMR_3679	HMR_3738
HMR_3679	HMR_2961
HMR_3679	HMR_2963
HMR_3679	HMR_2962
HMR_3679	HMR_2965
HMR_3679	HMR_2964
HMR_3679	HMR_2967
HMR_3679	HMR_2966
HMR_3679	HMR_2969
HMR_3679	HMR_2968
HMR_3679	r1487
HMR_3679	HMR_2998
HMR_3679	HMR_2999
HMR_3679	HMR_2994
HMR_3679	HMR_2990
HMR_3679	HMR_2859
HMR_3679	HMR_2852
HMR_3679	HMR_2989
HMR_3679	HMR_2988
HMR_3679	HMR_2986
HMR_3679	HMR_2985
HMR_3679	HMR_2983
HMR_3679	HMR_2982
HMR_3679	HMR_2980
HMR_3679	r1260
HMR_3679	r1262
HMR_3679	RE3132R
HMR_3679	HMR_2827
HMR_3679	RE2635R
HMR_3679	RE3160R
HMR_3679	RE3146R
HMR_3679	HMR_2886
HMR_3679	HMR_3001
HMR_3679	HMR_3003
HMR_3679	HMR_3002
HMR_3679	RE3114R
HMR_3679	HMR_2890
HMR_3679	HMR_2819
HMR_3679	HMR_2951
HMR_3679	HMR_2954
HMR_3679	HMR_2955
HMR_3679	HMR_2956
HMR_3679	HMR_2957
HMR_3679	FAOXC16DCr
HMR_3679	HMR_2974
HMR_3679	HMR_2948
HMR_3679	HMR_2943
HMR_3679	HMR_2942
HMR_3679	HMR_2947
HMR_3679	HMR_2946
HMR_3679	HMR_2945
HMR_3679	HMR_2944
HMR_3679	r1255
HMR_3679	r1257
HMR_3679	r1251
HMR_3679	r1253
HMR_3679	VLCSr
HMR_3679	r1259
HMR_3679	r0650
HMR_3679	r0311
HMR_3679	HMR_2978
HMR_3679	HMR_2979
HMR_3679	HMR_2976
HMR_3679	HMR_2977
HMR_3679	VLCS2r
HMR_3679	HMR_2975
HMR_3679	HMR_2972
HMR_3679	HMR_2973
HMR_3679	HMR_2970
HMR_3679	HMR_2971
C160CPT2	HMR_3520
C160CPT2	HMR_2764
C160CPT2	HMR_2689
C160CPT2	r0309
C160CPT2	HMR_2683
C160CPT2	HMR_2686
C160CPT2	HMR_3121
C160CPT2	HMR_2613
C160CPT2	HMR_2692
C160CPT2	HMR_2691
C160CPT2	r1400
C160CPT2	HMR_2695
C160CPT2	HMR_2727
C160CPT2	HMR_2741
C160CPT2	HMR_2740
C160CPT2	HMR_2697
C160CPT2	HMR_2622
C160CPT2	FAOXC160
C160CPT2	r2514m
C160CPT2	FAOXC16C16OHm
C160CPT2	HMR_2635
C160CPT2	HMR_2735
C160CPT2	HMR_2737
C160CPT2	HMR_2738
C160CPT2	HMR_2734
C160CPT2	FAOXC16080m
C160CPT2	HMR_2722
C160CPT2	r0432
C160CPT2	HMR_2659
C160CPT2	HMR_2650
C160CPT2	HMR_2715
C160CPT2	HMR_2710
C160CPT2	CRNtim
C160CPT2	HMR_2718
C160CPT2	r2434
C160CPT2	r2435
C160CPT2	r2436
C160CPT2	r2437
C160CPT2	HMR_2667
C160CPT2	r2433
C160CPT2	HMR_2668
C160CPT2	r2438
C160CPT2	HMR_2707
C160CPT2	FAOXC16C14m
C160CPT2	HMR_8418
C160CPT2	HMR_2671
C160CPT2	HMR_2673
C160CPT2	HMR_2775
C160CPT2	HMR_2776
C160CPT2	HMR_2770
C160CPT2	HMR_2772
C160CPT2	HMR_2773
C160CPT2	HMR_2653
C160CPT2	r0310
C160CPT1	FACOAL191
C160CPT1	FACOAL181i
C160CPT1	HMR_0437
C160CPT1	HMR_0433
C160CPT1	DCHOLESTANCOAc
C160CPT1	HMR_2602
C160CPT1	HMR_2608
C160CPT1	FACOAL1821
C160CPT1	FACOAL161
C160CPT1	FACOAL200
C160CPT1	r0068
C160CPT1	3HPVSCOAhc
C160CPT1	FACOAL184
C160CPT1	FACOAL203
C160CPT1	RE1836C
C160CPT1	HMR_0233
C160CPT1	FACOAL1812
C160CPT1	FACOAL1813
C160CPT1	ARACHFATPc
C160CPT1	HMR_0327
C160CPT1	HMR_2699
C160CPT1	SEBACACT
C160CPT1	FACOAL244_1
C160CPT1	HMR_2675
C160CPT1	HMR_0200
C160CPT1	LGNCFATPtc
C160CPT1	HMR_0204
C160CPT1	HMR_0758
C160CPT1	HMR_0209
C160CPT1	HMR_0381
C160CPT1	HMR_1627
C160CPT1	ARACHDFATPtc
C160CPT1	HMR_0289
C160CPT1	URSCHOLCOAc
C160CPT1	HMR_0156
C160CPT1	ADPACDAc
C160CPT1	RE2635C
C160CPT1	ACITL
C160CPT1	OBDHc
C160CPT1	sink_coa[c]
C160CPT1	FACOAL1822
C160CPT1	DOCOSACT
C160CPT1	FACOAL226
C160CPT1	FACOAL224
C160CPT1	FACOAL160i
C160CPT1	SUBERICACT
C160CPT1	FACOAL241
C160CPT1	FACOAL240
C160CPT1	IBUP_RASCL1hep
C160CPT1	FACOAL180i
C160CPT1	AACOAT
C160CPT1	HMR_0345
C160CPT1	HMR_0297
C160CPT1	HMR_1756
C160CPT1	HMR_0293
C160CPT1	HMR_1754
C160CPT1	HMR_0192
C160CPT1	HMR_2660
C160CPT1	ACS
C160CPT1	HMR_0393
C160CPT1	HMR_0267
C160CPT1	OLEICFATPtc
C160CPT1	FVSCOAhc
C160CPT1	C12DCACT
C160CPT1	HMR_0180
C160CPT1	r0220
C160CPT1	HMR_0184
C160CPT1	R_group_phosphotase_1
C160CPT1	HMR_0188
C160CPT1	FACOAL246_1
[truncated: 176,615 more rows]

## Sheet: Supplementary Table 2
#Supplementary Table 2. Genes under positive selection in the global metabolic network. Genes under positive selection in the mammalian lineage (M7/M8), the human lineage (Test 2) or in recent human evolution (Incomplete and Complete selective sweeps in CEU and CHB populations). Showing the enzymatic reactions coded by those genes and metabolic system where reactions are performed.
GENE	REACTION	SYSTEM	Test
ABCA8	ESTRAABCtc	Transport, extracellular	M7/M8
ABCA8	ESTRSABCtc	Transport, extracellular	M7/M8
ABCA8	LEUKABCtc	Transport, extracellular	M7/M8
ABCA8	TCHOLABCtc	Transport, extracellular	M7/M8
ABCC11	7KILTCHOLATP	Transport, extracellular	CHB Complete
ABCC11	C03990ATP	Transport, extracellular	CHB Complete
ABCC11	C04483t1	Transport, extracellular	CHB Complete
ABCC11	C05463t1	Transport, extracellular	CHB Complete
ABCC11	CAMPt	Transport, extracellular	CHB Complete
ABCC11	CE1273t1	Transport, extracellular	CHB Complete
ABCC11	CGMPt	Transport, extracellular	CHB Complete
ABCC11	DHCHOLESTANATEATP	Transport, extracellular	CHB Complete
ABCC11	DHEASABCCte	Transport, extracellular	CHB Complete
ABCC11	ESTROSABCCte	Transport, extracellular	CHB Complete
ABCC11	FOLABCCte	Transport, extracellular	CHB Complete
ABCC11	GCHOLAt3	Transport, extracellular	CHB Complete
ABCC11	HC02195te	Bile acid synthesis	CHB Complete
ABCC11	HC02196te	Bile acid synthesis	CHB Complete
ABCC11	MLTHFte1	Transport, extracellular	CHB Complete
ABCC11	TCHOLAt3	Transport, extracellular	CHB Complete
ABCC11	THCHOLSTOICATP	Transport, extracellular	CHB Complete
ABCC11	XOL7AH3ATP	Transport, extracellular	CHB Complete
ABCC11	XOL7AONEATP	Transport, extracellular	CHB Complete
ABCC11	XOLDIOLONEATP	Transport, extracellular	CHB Complete
ABCG5	CHSTEROLt	Transport, extracellular	CHB Incomplete
ABCG5	r0924	Transport, extracellular	CHB Incomplete
ACADVL	3HPVSTETCOAhcm	Drug metabolism	Test 2
ACADVL	FAOXC13C11m	Fatty acid oxidation	Test 2
ACADVL	FAOXC141C121m	Fatty acid oxidation	Test 2
ACADVL	FAOXC141C141OHm	Fatty acid oxidation	Test 2
ACADVL	FAOXC142C122m	Fatty acid oxidation	Test 2
ACADVL	FAOXC142C142OHm	Fatty acid oxidation	Test 2
ACADVL	FAOXC143C123m	Fatty acid oxidation	Test 2
ACADVL	FAOXC14C12m	Fatty acid oxidation	Test 2
ACADVL	FAOXC14C14OHm	Fatty acid oxidation	Test 2
ACADVL	FAOXC15C13m	Fatty acid oxidation	Test 2
ACADVL	FAOXC161C141m	Fatty acid oxidation	Test 2
ACADVL	FAOXC161C161OHm	Fatty acid oxidation	Test 2
ACADVL	FAOXC162C142m	Fatty acid oxidation	Test 2
ACADVL	FAOXC162C162OHm	Fatty acid oxidation	Test 2
ACADVL	FAOXC163C143m	Fatty acid oxidation	Test 2
ACADVL	FAOXC163C164Gm	Fatty acid oxidation	Test 2
ACADVL	FAOXC164C165m	Fatty acid oxidation	Test 2
ACADVL	FAOXC16C14m	Fatty acid oxidation	Test 2
ACADVL	FAOXC16C16OHm	Fatty acid oxidation	Test 2
ACADVL	FAOXC17C15m	Fatty acid oxidation	Test 2
ACADVL	FAOXC181C161m	Fatty acid oxidation	Test 2
ACADVL	FAOXC181C181OHm	Fatty acid oxidation	Test 2
ACADVL	FAOXC182C162m	Fatty acid oxidation	Test 2
ACADVL	FAOXC182C182OHm	Fatty acid oxidation	Test 2
ACADVL	FAOXC183C163Gm	Fatty acid oxidation	Test 2
ACADVL	FAOXC183C163m	Fatty acid oxidation	Test 2
ACADVL	FAOXC184C164m	Fatty acid oxidation	Test 2
ACADVL	FAOXC185C164m	Fatty acid oxidation	Test 2
ACADVL	FAOXC18C18OHm	Fatty acid oxidation	Test 2
ACADVL	FAOXC204C184m	Fatty acid oxidation	Test 2
ACADVL	FAOXC205C185m	Fatty acid oxidation	Test 2
ACADVL	FAOXC225C226m	Fatty acid oxidation	Test 2
ACADVL	FAOXC226C205m	Fatty acid oxidation	Test 2
ACADVL	FAOXC226C227m	Fatty acid oxidation	Test 2
ACADVL	FAOXTC142TC122m	Fatty acid oxidation	Test 2
ACADVL	FAOXTC162TC142m	Fatty acid oxidation	Test 2
ACADVL	FAOXTC182TC162m	Fatty acid oxidation	Test 2
ACADVL	HMR_3107	Fatty acid oxidation	Test 2
ACADVL	HMR_3111	Fatty acid oxidation	Test 2
ACADVL	HMR_3115	Fatty acid oxidation	Test 2
ACADVL	HMR_3121	Fatty acid oxidation	Test 2
ACADVL	HMR_3128	Fatty acid oxidation	Test 2
ACADVL	HMR_3135	Fatty acid oxidation	Test 2
ACADVL	HMR_3170	Fatty acid oxidation	Test 2
ACADVL	HMR_3174	Fatty acid oxidation	Test 2
ACADVL	HMR_3178	Fatty acid oxidation	Test 2
ACADVL	HMR_3182	Fatty acid oxidation	Test 2
ACADVL	HMR_3186	Fatty acid oxidation	Test 2
ACADVL	HMR_3218	Fatty acid oxidation	Test 2
ACADVL	HMR_3222	Fatty acid oxidation	Test 2
ACADVL	HMR_3230	Fatty acid oxidation	Test 2
ACADVL	HMR_3234	Fatty acid oxidation	Test 2
ACADVL	HMR_3240	Fatty acid oxidation	Test 2
ACADVL	HMR_3244	Fatty acid oxidation	Test 2
ACADVL	HMR_3398	Fatty acid oxidation	Test 2
ACADVL	HMR_3406	Fatty acid oxidation	Test 2
ACADVL	HMR_3407	Fatty acid oxidation	Test 2
ACADVL	HMR_3408	Fatty acid oxidation	Test 2
ACADVL	HMR_3409	Fatty acid oxidation	Test 2
ACADVL	HMR_3411	Fatty acid oxidation	Test 2
ACADVL	HMR_3413	Fatty acid oxidation	Test 2
ACADVL	HMR_3414	Fatty acid oxidation	Test 2
ACADVL	HMR_3416	Fatty acid oxidation	Test 2
ACADVL	HMR_3421	Fatty acid oxidation	Test 2
ACADVL	HMR_3422	Fatty acid oxidation	Test 2
ACADVL	HMR_3423	Fatty acid oxidation	Test 2
ACADVL	HMR_3424	Fatty acid oxidation	Test 2
ACADVL	HMR_3425	Fatty acid oxidation	Test 2
ACADVL	HMR_3426	Fatty acid oxidation	Test 2
ACADVL	HMR_3427	Fatty acid oxidation	Test 2
ACADVL	HMR_3428	Fatty acid oxidation	Test 2
ACADVL	HMR_3429	Fatty acid oxidation	Test 2
ACADVL	HMR_3431	Fatty acid oxidation	Test 2
ACADVL	HMR_3432	Fatty acid oxidation	Test 2
ACADVL	HMR_3433	Fatty acid oxidation	Test 2
ACADVL	HMR_3448	Fatty acid synthesis	Test 2
ACADVL	HMR_3452	Fatty acid synthesis	Test 2
ACADVL	HMR_3456	Fatty acid synthesis	Test 2
ACADVL	HMR_9719	Fatty acid oxidation	Test 2
ACADVL	r0310	Fatty acid oxidation	Test 2
ACE2	ALAt4	Transport, extracellular	M7/M8
ACE2	ASNt4	Transport, extracellular	M7/M8
ACE2	CYSt4	Transport, extracellular	M7/M8
ACE2	GLNt4	Transport, extracellular	M7/M8
ACE2	GLYt4	Transport, extracellular	M7/M8
ACE2	ILEt4	Transport, extracellular	M7/M8
ACE2	LEUt4	Transport, extracellular	M7/M8
ACE2	METt4	Transport, extracellular	M7/M8
ACE2	PHEt4	Transport, extracellular	M7/M8
ACE2	PROt4	Transport, extracellular	M7/M8
ACE2	RE0936E	Miscellaneous	M7/M8
ACE2	RE0937E	Miscellaneous	M7/M8
ACE2	RE0938E	Miscellaneous	M7/M8
ACE2	SERt4	Transport, extracellular	M7/M8
ACE2	THRt4	Transport, extracellular	M7/M8
ACE2	TRPt4	Transport, extracellular	M7/M8
ACE2	TYRt4	Transport, extracellular	M7/M8
ACE2	VALt4	Transport, extracellular	M7/M8
ACER1	ACER11r	Sphingolipid metabolism	CEU Incomplete
ACER1	ACER12r	Exchange/demand reaction	CEU Incomplete
ACER1	HMR_0753	Sphingolipid metabolism	CEU Incomplete
ACHE	ACHEe	Glycerophospholipid metabolism	M7/M8
ACHE	HMR_0641	Glycerophospholipid metabolism	M7/M8
ACOT7	5EIPENCm	Fatty acid oxidation	CHB Incomplete
ACOT7	5EIPENCm	Fatty acid oxidation	CEU Incomplete
ACOT7	EIC21114TRc	Fatty acid oxidation	CHB Incomplete
ACOT7	EIC21114TRc	Fatty acid oxidation	CEU Incomplete
ACOT7	HEXDTRm	Fatty acid oxidation	CHB Incomplete
ACOT7	HEXDTRm	Fatty acid oxidation	CEU Incomplete
ACOT7	HMR_0189	Fatty acid oxidation	CHB Incomplete
ACOT7	HMR_0189	Fatty acid oxidation	CEU Incomplete
ACOT7	HMR_0193	Fatty acid oxidation	CHB Incomplete
ACOT7	HMR_0193	Fatty acid oxidation	CEU Incomplete
ACOT7	HMR_0197	Fatty acid oxidation	CHB Incomplete
ACOT7	HMR_0197	Fatty acid oxidation	CEU Incomplete
ACOT7	HMR_0201	Fatty acid oxidation	CHB Incomplete
ACOT7	HMR_0201	Fatty acid oxidation	CEU Incomplete
ACOT7	HMR_0206	Fatty acid oxidation	CHB Incomplete
ACOT7	HMR_0206	Fatty acid oxidation	CEU Incomplete
ACOT7	HMR_0210	Fatty acid oxidation	CHB Incomplete
ACOT7	HMR_0210	Fatty acid oxidation	CEU Incomplete
ACOT7	HMR_0214	Fatty acid oxidation	CHB Incomplete
ACOT7	HMR_0214	Fatty acid oxidation	CEU Incomplete
ACOT7	HMR_0230	Fatty acid oxidation	CHB Incomplete
ACOT7	HMR_0230	Fatty acid oxidation	CEU Incomplete
ACOT7	HMR_0234	Fatty acid oxidation	CHB Incomplete
ACOT7	HMR_0234	Fatty acid oxidation	CEU Incomplete
ACOT7	HMR_0238	Fatty acid oxidation	CHB Incomplete
ACOT7	HMR_0238	Fatty acid oxidation	CEU Incomplete
ACOT7	HMR_0242	Fatty acid oxidation	CHB Incomplete
ACOT7	HMR_0242	Fatty acid oxidation	CEU Incomplete
ACOT7	HMR_0246	Fatty acid oxidation	CHB Incomplete
ACOT7	HMR_0246	Fatty acid oxidation	CEU Incomplete
ACOT7	HMR_0256	Fatty acid oxidation	CHB Incomplete
ACOT7	HMR_0256	Fatty acid oxidation	CEU Incomplete
ACOT7	HMR_0260	Fatty acid oxidation	CHB Incomplete
ACOT7	HMR_0260	Fatty acid oxidation	CEU Incomplete
ACOT7	HMR_0268	Fatty acid oxidation	CHB Incomplete
ACOT7	HMR_0268	Fatty acid oxidation	CEU Incomplete
ACOT7	HMR_0272	Fatty acid oxidation	CHB Incomplete
ACOT7	HMR_0272	Fatty acid oxidation	CEU Incomplete
ACOT7	HMR_0276	Fatty acid oxidation	CHB Incomplete
ACOT7	HMR_0276	Fatty acid oxidation	CEU Incomplete
ACOT7	HMR_0280	Fatty acid oxidation	CHB Incomplete
ACOT7	HMR_0280	Fatty acid oxidation	CEU Incomplete
ACOT7	HMR_0290	Fatty acid oxidation	CHB Incomplete
ACOT7	HMR_0290	Fatty acid oxidation	CEU Incomplete
ACOT7	HMR_0298	Fatty acid oxidation	CHB Incomplete
ACOT7	HMR_0298	Fatty acid oxidation	CEU Incomplete
ACOT7	HMR_0302	Fatty acid oxidation	CHB Incomplete
ACOT7	HMR_0302	Fatty acid oxidation	CEU Incomplete
ACOT7	HMR_0306	Fatty acid oxidation	CHB Incomplete
ACOT7	HMR_0306	Fatty acid oxidation	CEU Incomplete
ACOT7	HMR_0310	Fatty acid oxidation	CHB Incomplete
ACOT7	HMR_0310	Fatty acid oxidation	CEU Incomplete
ACOT7	HMR_0324	Fatty acid oxidation	CHB Incomplete
ACOT7	HMR_0324	Fatty acid oxidation	CEU Incomplete
ACOT7	HMR_0328	Fatty acid oxidation	CHB Incomplete
ACOT7	HMR_0328	Fatty acid oxidation	CEU Incomplete
ACOT7	HMR_0342	Fatty acid oxidation	CHB Incomplete
ACOT7	HMR_0342	Fatty acid oxidation	CEU Incomplete
ACOT7	HMR_0346	Fatty acid oxidation	CHB Incomplete
ACOT7	HMR_0346	Fatty acid oxidation	CEU Incomplete
ACOT7	HMR_0350	Fatty acid oxidation	CHB Incomplete
ACOT7	HMR_0350	Fatty acid oxidation	CEU Incomplete
ACOT7	HMR_0354	Fatty acid oxidation	CHB Incomplete
ACOT7	HMR_0354	Fatty acid oxidation	CEU Incomplete
ACOT7	HMR_0358	Fatty acid oxidation	CHB Incomplete
ACOT7	HMR_0358	Fatty acid oxidation	CEU Incomplete
ACOT7	HMR_0362	Fatty acid oxidation	CHB Incomplete
ACOT7	HMR_0362	Fatty acid oxidation	CEU Incomplete
ACOT7	HMR_0366	Fatty acid oxidation	CHB Incomplete
ACOT7	HMR_0366	Fatty acid oxidation	CEU Incomplete
ACOT7	HMR_0370	Fatty acid oxidation	CHB Incomplete
ACOT7	HMR_0370	Fatty acid oxidation	CEU Incomplete
ACOT7	HMR_0374	Fatty acid oxidation	CHB Incomplete
ACOT7	HMR_0374	Fatty acid oxidation	CEU Incomplete
ACOT7	HMR_0378	Fatty acid oxidation	CHB Incomplete
ACOT7	HMR_0378	Fatty acid oxidation	CEU Incomplete
ACOT7	HMR_0382	Fatty acid oxidation	CHB Incomplete
ACOT7	HMR_0382	Fatty acid oxidation	CEU Incomplete
ACOT7	HMR_0386	Fatty acid oxidation	CHB Incomplete
ACOT7	HMR_0386	Fatty acid oxidation	CEU Incomplete
ACOT7	HMR_0390	Fatty acid oxidation	CHB Incomplete
ACOT7	HMR_0390	Fatty acid oxidation	CEU Incomplete
ACOT7	HMR_0394	Fatty acid oxidation	CHB Incomplete
ACOT7	HMR_0394	Fatty acid oxidation	CEU Incomplete
ACOT7	HMR_0398	Fatty acid oxidation	CHB Incomplete
ACOT7	HMR_0398	Fatty acid oxidation	CEU Incomplete
ACOT7	HMR_0402	Fatty acid oxidation	CHB Incomplete
ACOT7	HMR_0402	Fatty acid oxidation	CEU Incomplete
ACOT7	HMR_0406	Fatty acid oxidation	CHB Incomplete
ACOT7	HMR_0406	Fatty acid oxidation	CEU Incomplete
ACOT7	HMR_0410	Fatty acid oxidation	CHB Incomplete
ACOT7	HMR_0410	Fatty acid oxidation	CEU Incomplete
ACOT7	HMR_0414	Fatty acid oxidation	CHB Incomplete
ACOT7	HMR_0414	Fatty acid oxidation	CEU Incomplete
ACOT7	HMR_0418	Fatty acid oxidation	CHB Incomplete
ACOT7	HMR_0418	Fatty acid oxidation	CEU Incomplete
ACOT7	HMR_0422	Fatty acid oxidation	CHB Incomplete
ACOT7	HMR_0422	Fatty acid oxidation	CEU Incomplete
ACOT7	HMR_0426	Fatty acid oxidation	CHB Incomplete
ACOT7	HMR_0426	Fatty acid oxidation	CEU Incomplete
ACOT7	HMR_0430	Fatty acid oxidation	CHB Incomplete
ACOT7	HMR_0430	Fatty acid oxidation	CEU Incomplete
ACOT7	HMR_0434	Fatty acid oxidation	CHB Incomplete
ACOT7	HMR_0434	Fatty acid oxidation	CEU Incomplete
ACOT7	HMR_0438	Fatty acid oxidation	CHB Incomplete
ACOT7	HMR_0438	Fatty acid oxidation	CEU Incomplete
ACOT7	HPDECEm	Fatty acid oxidation	CHB Incomplete
ACOT7	HPDECEm	Fatty acid oxidation	CEU Incomplete
ACOT7	r0308	Fatty acid oxidation	CHB Incomplete
ACOT7	r0308	Fatty acid oxidation	CEU Incomplete
ACOT7	RE1834M	Bile acid synthesis	CHB Incomplete
ACOT7	RE1834M	Bile acid synthesis	CEU Incomplete
ACOT7	RE2649M	Bile acid synthesis	CHB Incomplete
ACOT7	RE2649M	Bile acid synthesis	CEU Incomplete
ACOT7	THEXDDm	Fatty acid oxidation	CHB Incomplete
ACOT7	THEXDDm	Fatty acid oxidation	CEU Incomplete
ACOX1	3HADICOAx	Fatty acid oxidation	M7/M8
ACOX1	3HPVSTETCOAhcx	Drug metabolism	M7/M8
ACOX1	3OHSEBCOAx	Fatty acid oxidation	M7/M8
ACOX1	3OHSUBCOAx	Fatty acid oxidation	M7/M8
ACOX1	ACOAO7p	Fatty acid oxidation	M7/M8
ACOX1	DEOXFVShc	Drug metabolism	M7/M8
ACOX1	FAOXC101C102m	Fatty acid oxidation	M7/M8
ACOX1	FAOXC101C102x	Fatty acid oxidation	M7/M8
ACOX1	FAOXC102C103x	Fatty acid oxidation	M7/M8
ACOX1	FAOXC10C8x	Fatty acid oxidation	M7/M8
ACOX1	FAOXC10DCC8DCx	Fatty acid oxidation	M7/M8
ACOX1	FAOXC12C10x	Fatty acid oxidation	M7/M8
ACOX1	FAOXC12DCC10DCx	Fatty acid oxidation	M7/M8
ACOX1	FAOXC141C121x	Fatty acid oxidation	M7/M8
ACOX1	FAOXC142C122x	Fatty acid oxidation	M7/M8
ACOX1	FAOXC143C123x	Fatty acid oxidation	M7/M8
ACOX1	FAOXC14C12x	Fatty acid oxidation	M7/M8
ACOX1	FAOXC14DCC12DCx	Fatty acid oxidation	M7/M8
ACOX1	FAOXC16080x	Fatty acid oxidation	M7/M8
ACOX1	FAOXC161C141x	Fatty acid oxidation	M7/M8
ACOX1	FAOXC163C164x	Fatty acid oxidation	M7/M8
ACOX1	FAOXC164C165x	Fatty acid oxidation	M7/M8
ACOX1	FAOXC16C14x	Fatty acid oxidation	M7/M8
ACOX1	FAOXC16DCC14DCx	Fatty acid oxidation	M7/M8
ACOX1	FAOXC180x	Fatty acid oxidation	M7/M8
ACOX1	FAOXC181C161x	Fatty acid oxidation	M7/M8
ACOX1	FAOXC183806x	Fatty acid oxidation	M7/M8
ACOX1	FAOXC18480x	Fatty acid oxidation	M7/M8
ACOX1	FAOXC184C164x	Fatty acid oxidation	M7/M8
ACOX1	FAOXC200180x	Fatty acid oxidation	M7/M8
ACOX1	FAOXC201C181x	Fatty acid oxidation	M7/M8
ACOX1	FAOXC204C205x	Fatty acid oxidation	M7/M8
ACOX1	FAOXC2051843x	Fatty acid oxidation	M7/M8
ACOX1	FAOXC221C201x	Fatty acid oxidation	M7/M8
ACOX1	FAOXC2242046x	Fatty acid oxidation	M7/M8
ACOX1	FAOXC2251836x	Fatty acid oxidation	M7/M8
ACOX1	FAOXC2252053x	Fatty acid oxidation	M7/M8
ACOX1	FAOXC225C226x	Fatty acid oxidation	M7/M8
ACOX1	FAOXC226205x	Fatty acid oxidation	M7/M8
ACOX1	FAOXC22C20x	Fatty acid oxidation	M7/M8
ACOX1	FAOXC240200x	Fatty acid oxidation	M7/M8
ACOX1	FAOXC241181x	Fatty acid oxidation	M7/M8
ACOX1	FAOXC241C221x	Fatty acid oxidation	M7/M8
ACOX1	FAOXC2442246x	Fatty acid oxidation	M7/M8
ACOX1	FAOXC2452253x	Fatty acid oxidation	M7/M8
ACOX1	FAOXC2452256x	Fatty acid oxidation	M7/M8
ACOX1	FAOXC246226x	Fatty acid oxidation	M7/M8
ACOX1	FAOXC24C22x	Fatty acid oxidation	M7/M8
ACOX1	FAOXC260240x	Fatty acid oxidation	M7/M8
ACOX1	FAOXC6C4x	Fatty acid oxidation	M7/M8
ACOX1	FAOXC6DCC4DCx	Fatty acid oxidation	M7/M8
ACOX1	FAOXC81C61x	Fatty acid oxidation	M7/M8
ACOX1	FAOXC8C6x	Fatty acid oxidation	M7/M8
ACOX1	FAOXC8DCC6DCx	Fatty acid oxidation	M7/M8
ACOX1	HMR_1637	Bile acid synthesis	M7/M8
ACOX1	HMR_3057	Fatty acid oxidation	M7/M8
ACOX1	HMR_3062	Fatty acid oxidation	M7/M8
ACOX1	HMR_3066	Fatty acid oxidation	M7/M8
ACOX1	HMR_3070	Fatty acid oxidation	M7/M8
ACOX1	HMR_3074	Fatty acid oxidation	M7/M8
ACOX1	HMR_3094	Fatty acid oxidation	M7/M8
ACOX1	HMR_3098	Fatty acid oxidation	M7/M8
ACOX1	HMR_3102	Fatty acid oxidation	M7/M8
ACOX1	HMR_3321	Fatty acid oxidation	M7/M8
ACOX1	HMR_3326	Fatty acid oxidation	M7/M8
ACOX1	HMR_3330	Fatty acid oxidation	M7/M8
ACOX1	HMR_3334	Fatty acid oxidation	M7/M8
ACOX1	HMR_3338	Fatty acid oxidation	M7/M8
ACOX1	HMR_3342	Fatty acid oxidation	M7/M8
ACOX1	HMR_3346	Fatty acid oxidation	M7/M8
ACOX1	HMR_3350	Fatty acid oxidation	M7/M8
ACOX1	PROFVSCOAhc	Drug metabolism	M7/M8
ACOX1	r0310	Fatty acid oxidation	M7/M8
ACOX1	r1443	Fatty acid oxidation	M7/M8
ACOX1	r1444	Fatty acid oxidation	M7/M8
ACOX1	r1445	Fatty acid oxidation	M7/M8
ACOX1	r1446	Miscellaneous	M7/M8
ACOX1	r1447	Fatty acid oxidation	M7/M8
ACOX1	r1448	Fatty acid oxidation	M7/M8
ACOX1	r1449	Fatty acid oxidation	M7/M8
ACOX1	r1450	Fatty acid oxidation	M7/M8
ACOX1	r1451	Fatty acid oxidation	M7/M8
ACOX1	RE1516M	Fatty acid oxidation	M7/M8
ACOX1	RE1516X	Fatty acid oxidation	M7/M8
ACOX1	RE1517M	Fatty acid oxidation	M7/M8
ACOX1	RE1517X	Fatty acid oxidation	M7/M8
ACOX1	RE1518M	Fatty acid oxidation	M7/M8
ACOX1	RE1518X	Fatty acid oxidation	M7/M8
ACOX1	RE1519X	Fatty acid oxidation	M7/M8
ACOX1	RE2985M	Fatty acid oxidation	M7/M8
ACOX1	RE2985X	Fatty acid oxidation	M7/M8
ACOX1	RE2994X	Fatty acid oxidation	M7/M8
ACOX1	RE2997X	Fatty acid oxidation	M7/M8
ACOX1	RE2998M	Fatty acid oxidation	M7/M8
ACOX1	RE3086X	Fatty acid oxidation	M7/M8
ACOX1	RE3157X	Fatty acid oxidation	M7/M8
ACOX1	RE3247M	Fatty acid oxidation	M7/M8
ACOX1	RE3247X	Fatty acid oxidation	M7/M8
ACOX1	RE3624M	Fatty acid oxidation	M7/M8
ACOX1	RE3626M	Fatty acid oxidation	M7/M8
ADCY2	ADNCYC	Nucleotide interconversion	CHB Incomplete
ADCY2	ADNCYC	Nucleotide interconversion	CHB Complete
AGPAT6	AGPAT1	Triacylglycerol synthesis	M7/M8
ALG12	DOLPMT3_Uer	N-glycan synthesis	CEU Incomplete
ARSA	ARSA	Sphingolipid metabolism	M7/M8
ASAH1	ASAH1	Sphingolipid metabolism	M7/M8
ASAH1	HMR_0753	Sphingolipid metabolism	M7/M8
ASPG	r0127	Alanine and aspartate metabolism	M7/M8
ATP11A	PE12_HSABCt	Transport, extracellular	M7/M8
ATP11A	Pe13_HSABCt	Transport, extracellular	M7/M8
ATP11A	PE14_HSABCt	Transport, extracellular	M7/M8
ATP11A	PE15_HSABCt	Transport, extracellular	M7/M8
ATP11A	PE161_HSABCt	Transport, extracellular	M7/M8
ATP11A	PE17_HSABCt	Transport, extracellular	M7/M8
ATP11A	PE203_HSABCt	Transport, extracellular	M7/M8
ATP11A	PE226_HSABCt	Transport, extracellular	M7/M8
ATP11A	PE2LINL_HSABCt	Transport, extracellular	M7/M8
ATP11A	PEAR_HSABCt	Transport, extracellular	M7/M8
ATP11A	PEDH203_HSABCt	Transport, extracellular	M7/M8
ATP11A	PELINL_HSABCt	Transport, extracellular	M7/M8
ATP11A	PELPALM_HSABCt	Transport, extracellular	M7/M8
ATP11A	PEOLE_HSABCt	Transport, extracellular	M7/M8
ATP11A	PESTE_HSABCt	Transport, extracellular	M7/M8
ATP11C	PE12_HSABCt	Transport, extracellular	M7/M8
ATP11C	Pe13_HSABCt	Transport, extracellular	M7/M8
ATP11C	PE14_HSABCt	Transport, extracellular	M7/M8
ATP11C	PE15_HSABCt	Transport, extracellular	M7/M8
ATP11C	PE161_HSABCt	Transport, extracellular	M7/M8
ATP11C	PE17_HSABCt	Transport, extracellular	M7/M8
ATP11C	PE203_HSABCt	Transport, extracellular	M7/M8
ATP11C	PE226_HSABCt	Transport, extracellular	M7/M8
ATP11C	PE2LINL_HSABCt	Transport, extracellular	M7/M8
ATP11C	PEAR_HSABCt	Transport, extracellular	M7/M8
ATP11C	PEDH203_HSABCt	Transport, extracellular	M7/M8
ATP11C	PELINL_HSABCt	Transport, extracellular	M7/M8
ATP11C	PELPALM_HSABCt	Transport, extracellular	M7/M8
ATP11C	PEOLE_HSABCt	Transport, extracellular	M7/M8
ATP11C	PESTE_HSABCt	Transport, extracellular	M7/M8
ATP2B1	CAATPS	Transport, extracellular	M7/M8
ATP2B4	CAATPS	Transport, extracellular	M7/M8
B3GNT5	B3GNT51g	Blood group synthesis	CEU Complete
B3GNT5	HMR_0765	Sphingolipid metabolism	CEU Complete
B3GNT5	HMR_0859	Glycosphingolipid metabolism	CEU Complete
BPNT1	BPNT2	Nucleotide interconversion	M7/M8
BPNT1	BPNT	Nucleotide interconversion	M7/M8
CA4	H2CO3D	Miscellaneous	M7/M8
CA4	r1418	Miscellaneous	M7/M8
CA6	H2CO3D	Miscellaneous	M7/M8
CA6	r1418	Miscellaneous	M7/M8
CAD	ASPCTr	Pyrimidine synthesis	CHB Incomplete
CAD	CBPS	Pyrimidine synthesis	CHB Incomplete
CES5A	HMR_8643	Miscellaneous	Test 2
CFTR	CLCFTRte	Transport, extracellular	CHB Incomplete
CHAT	CHAT	Glycerophospholipid metabolism	M7/M8
CHAT	CHATn	Glycerophospholipid metabolism	M7/M8
COQ2	HBZOPT10m	Ubiquinone synthesis	CEU Incomplete
COQ2	HBZOPT10m	Ubiquinone synthesis	CHB Incomplete
COQ6	COQ6m	Ubiquinone synthesis	M7/M8
COQ6	HMR_1927	Steroid metabolism	M7/M8
COQ6	HMR_6907	Ubiquinone synthesis	M7/M8
COX4I2	CYOOm3i	Oxidative phosphorylation	M7/M8
CP	r0016	Miscellaneous	M7/M8
CP	r0960	Transport, endoplasmic reticular	M7/M8
CP	r0961	Transport, extracellular	M7/M8
CSAD	3SALACBOXL	Taurine and hypotaurine metabolism	CEU Incomplete
CSAD	LCYSTCBOXL	Taurine and hypotaurine metabolism	CEU Incomplete
CYP27A1	HMR_1681	Bile acid synthesis	CHB Incomplete
CYP27A1	HMR_1685	Bile acid synthesis	CHB Incomplete
CYP27A1	HMR_1746	Bile acid synthesis	CHB Incomplete
CYP27A1	HMR_1747	Bile acid synthesis	CHB Incomplete
CYP27A1	HMR_1748	Bile acid synthesis	CHB Incomplete
CYP27A1	HMR_1749	Bile acid synthesis	CHB Incomplete
CYP27A1	HMR_1750	Bile acid synthesis	CHB Incomplete
CYP27A1	HMR_1751	Bile acid synthesis	CHB Incomplete
CYP27A1	HMR_1762	Bile acid synthesis	CHB Incomplete
CYP27A1	HMR_1807	Bile acid synthesis	CHB Incomplete
CYP27A1	P45027A11m	Bile acid synthesis	CHB Incomplete
CYP27A1	P45027A12m	Bile acid synthesis	CHB Incomplete
CYP27A1	P45027A13m	Bile acid synthesis	CHB Incomplete
CYP27A1	P45027A14m	Bile acid synthesis	CHB Incomplete
CYP27A1	P45027A15m	Bile acid synthesis	CHB Incomplete
CYP27A1	P45027A16m	Bile acid synthesis	CHB Incomplete
CYP27A1	P45027A1m	Bile acid synthesis	CHB Incomplete
CYP27A1	r0741	Bile acid synthesis	CHB Incomplete
CYP27A1	RE1804M	Bile acid synthesis	CHB Incomplete
CYP27A1	RE1807M	Bile acid synthesis	CHB Incomplete
CYP27A1	RE2625M	Bile acid synthesis	CHB Incomplete
CYP27A1	RE2626M	Bile acid synthesis	CHB Incomplete
CYP27A1	RE3251M	Bile acid synthesis	CHB Incomplete
CYP2E1	3OHACMPhr	Drug metabolism	CEU Incomplete
CYP2E1	ACTLMO	Pyruvate metabolism	CEU Incomplete
CYP2E1	ACTNMO	Pyruvate metabolism	CEU Incomplete
CYP2E1	ETOHMO	Glycolysis/gluconeogenesis	CEU Incomplete
CYP2E1	HMR_0942	Arachidonic acid metabolism	CEU Incomplete
CYP2E1	HMR_0946	Arachidonic acid metabolism	CEU Incomplete
CYP2E1	HMR_0950	Arachidonic acid metabolism	CEU Incomplete
CYP2E1	HMR_0954	Arachidonic acid metabolism	CEU Incomplete
CYP2E1	HMR_1927	Steroid metabolism	CEU Incomplete
CYP2E1	HMR_2029	Androgen and estrogen synthesis and metabolism	CEU Incomplete
CYP2E1	HMR_2457	Linoleate metabolism	CEU Incomplete
CYP2E1	P4502E1	Cytochrome metabolism	CEU Incomplete
CYP2E1	RE2235R	Androgen and estrogen synthesis and metabolism	CEU Incomplete
CYP39A1	HMR_1737	Bile acid synthesis	M7/M8
CYP39A1	P45039A1r	Bile acid synthesis	M7/M8
CYP3A43	HMR_0942	Arachidonic acid metabolism	CEU Complete
CYP3A43	HMR_0946	Arachidonic acid metabolism	CEU Complete
CYP3A43	HMR_0950	Arachidonic acid metabolism	CEU Complete
CYP3A43	HMR_0954	Arachidonic acid metabolism	CEU Complete
CYP3A43	HMR_2029	Androgen and estrogen synthesis and metabolism	CEU Complete
CYP3A43	HMR_2457	Linoleate metabolism	CEU Complete
CYP3A43	P4503A43r	Steroid metabolism	CEU Complete
CYP3A43	RE2235R	Androgen and estrogen synthesis and metabolism	CEU Complete
DAK	HMR_7755	Glycerophospholipid metabolism	CEU Incomplete
DAK	HMR_7755	Glycerophospholipid metabolism	CHB Complete
DGAT1	DGAT	Triacylglycerol synthesis	M7/M8
DGKB	DAGK_hs	Glycerophospholipid metabolism	CEU Incomplete
DGKI	DAGK_hs	Glycerophospholipid metabolism	CEU Incomplete
DGKI	DAGKn_hs	Glycerophospholipid metabolism	CEU Incomplete
DPEP3	HMR_1085	Leukotriene metabolism	CHB Complete
DPM2	PIACGT	Phosphatidylinositol phosphate metabolism	M7/M8
DPYD	DURAD2	Pyrimidine catabolism	CHB Complete
DPYD	DURAD	Pyrimidine catabolism	CHB Complete
DPYSL3	DHPM1	Pyrimidine catabolism	CEU Complete
DPYSL3	DHPM1	Pyrimidine catabolism	M7/M8
DUT	DUTPDPm	Nucleotide interconversion	CEU Complete
DUT	DUTPDPn	Nucleotide interconversion	CEU Complete
EHMT1	HMR_6975	Lysine metabolism	CHB Complete
EHMT1	HMR_6976	Lysine metabolism	CHB Complete
EHMT1	HMR_6977	Lysine metabolism	CHB Complete
FABP5	HMR_0155	Transport, extracellular	CHB Complete
FABP5	HMR_0164	Transport, extracellular	CHB Complete
FABP5	HMR_0167	Transport, extracellular	CHB Complete
FABP5	HMR_0170	Transport, extracellular	CHB Complete
FABP5	HMR_0176	Transport, extracellular	CHB Complete
FABP5	HMR_0183	Transport, extracellular	CHB Complete
FABP5	HMR_0191	Transport, extracellular	CHB Complete
FABP5	HMR_0203	Transport, extracellular	CHB Complete
FABP5	HMR_0208	Transport, extracellular	CHB Complete
FABP5	HMR_0232	Transport, extracellular	CHB Complete
FABP5	HMR_0240	Transport, extracellular	CHB Complete
FABP5	HMR_0244	Transport, extracellular	CHB Complete
FABP5	HMR_0254	Transport, extracellular	CHB Complete
FABP5	HMR_0270	Transport, extracellular	CHB Complete
FABP5	HMR_0278	Transport, extracellular	CHB Complete
FABP5	HMR_0288	Transport, extracellular	CHB Complete
FABP5	HMR_0292	Transport, extracellular	CHB Complete
FABP5	HMR_0296	Transport, extracellular	CHB Complete
FABP5	HMR_0300	Transport, extracellular	CHB Complete
FABP5	HMR_0304	Transport, extracellular	CHB Complete
FABP5	HMR_0308	Transport, extracellular	CHB Complete
FABP5	HMR_0322	Transport, extracellular	CHB Complete
FABP5	HMR_0326	Transport, extracellular	CHB Complete
FABP5	HMR_0344	Transport, extracellular	CHB Complete
FABP5	HMR_0380	Transport, extracellular	CHB Complete
FABP5	HMR_0384	Transport, extracellular	CHB Complete
FABP5	HMR_0388	Transport, extracellular	CHB Complete
FABP5	HMR_0392	Transport, extracellular	CHB Complete
FABP5	HMR_0428	Transport, extracellular	CHB Complete
FABP5	HMR_0432	Transport, extracellular	CHB Complete
FABP5	HMR_0436	Transport, extracellular	CHB Complete
GALNT13	GALNTg	O-glycan metabolism	M7/M8
GALNT2	GALNTg	O-glycan metabolism	CEU Incomplete
GALNT5	GALNTg	O-glycan metabolism	CEU Incomplete
GCK	HEX10	Aminosugar metabolism	M7/M8
GCK	HEX1	Glycolysis/gluconeogenesis	M7/M8
GCK	HEX4	Fructose and mannose metabolism	M7/M8
GCK	HEX7	Fructose and mannose metabolism	M7/M8
GCK	r0354	Glycolysis/gluconeogenesis	M7/M8
GCK	r0355	Glycolysis/gluconeogenesis	M7/M8
GCNT2P	HMR_0765	Sphingolipid metabolism	CEU Complete
GCNT4	CORE2GTg	O-glycan metabolism	M7/M8
GCNT4	HMR_7180	O-glycan metabolism	M7/M8
GLB1	BGAL1e	Sphingolipid metabolism	M7/M8
GLB1	BGAL1l	Sphingolipid metabolism	M7/M8
GLB1	BGAL2l	Sphingolipid metabolism	M7/M8
GLB1	BGAL3l	Sphingolipid metabolism	M7/M8
GLB1	GALASE10ly	Keratan sulfate degradation	M7/M8
GLB1	GALASE11ly	Keratan sulfate degradation	M7/M8
GLB1	GALASE12ly	Keratan sulfate degradation	M7/M8
GLB1	GALASE13ly	Keratan sulfate degradation	M7/M8
GLB1	GALASE14ly	Keratan sulfate degradation	M7/M8
GLB1	GALASE15ly	Keratan sulfate degradation	M7/M8
GLB1	GALASE16ly	Keratan sulfate degradation	M7/M8
GLB1	GALASE17ly	Keratan sulfate degradation	M7/M8
GLB1	GALASE18ly	Keratan sulfate degradation	M7/M8
GLB1	GALASE19ly	Keratan sulfate degradation	M7/M8
GLB1	GALASE1ly	N-glycan degradation	M7/M8
GLB1	GALASE20ly	Keratan sulfate degradation	M7/M8
GLB1	GALASE3ly	Keratan sulfate degradation	M7/M8
GLB1	GALASE4ly	Keratan sulfate degradation	M7/M8
GLB1	GALASE5ly	Keratan sulfate degradation	M7/M8
GLB1	GALASE6ly	Keratan sulfate degradation	M7/M8
GLB1	GALASE7ly	Keratan sulfate degradation	M7/M8
GLB1	GALASE8ly	Keratan sulfate degradation	M7/M8
GLB1	GALASE9ly	Keratan sulfate degradation	M7/M8
GLB1	GLB1	Sphingolipid metabolism	M7/M8
GLB1	HMR_0819	Glycosphingolipid metabolism	M7/M8
GLB1	HMR_0830	Glycosphingolipid metabolism	M7/M8
GLB1	LACZe	Galactose metabolism	M7/M8
GLB1	NEU11l	Sphingolipid metabolism	M7/M8
GLB1	r0380	Miscellaneous	M7/M8
GLB1	r0737	Miscellaneous	M7/M8
GLB1	r1411	Miscellaneous	M7/M8
GLB1	S6TASE10ly	Keratan sulfate degradation	M7/M8
GLB1	S6TASE22ly	Keratan sulfate degradation	M7/M8
GLB1	S6TASE25ly	Keratan sulfate degradation	M7/M8
GLB1	S6TASE4ly	Chondroitin sulfate degradation	M7/M8
GLB1	S6TASE5ly	Chondroitin sulfate degradation	M7/M8
GLB1	S6TASE6ly	Chondroitin sulfate degradation	M7/M8
GLB1	S6TASE7ly	Chondroitin sulfate degradation	M7/M8
GLB1	S6TASE8ly	Chondroitin sulfate degradation	M7/M8
GLB1	S6TASE9ly	Chondroitin sulfate degradation	M7/M8
GLB1	SIAASE2ly	Keratan sulfate degradation	M7/M8
GLB1	SIAASE3ly	Keratan sulfate degradation	M7/M8
GLB1	SIAASE4ly	Keratan sulfate degradation	M7/M8
GLB1	SIAASEly	N-glycan degradation	M7/M8
GUCY2C	GUACYC	Nucleotide interconversion	CEU Complete
HAGHL	GLYOX	Pyruvate metabolism	M7/M8
HAO1	GLXO2p	Glyoxylate and dicarboxylate metabolism	CEU Incomplete
HAO1	GLYCTO1p	Glyoxylate and dicarboxylate metabolism	CEU Incomplete
HAO1	HMR_7703	Glycine, serine, alanine, and threonine metabolism	CEU Incomplete
HMGCS1	HMGCOASi	Cholesterol metabolism	CHB Incomplete
HMGCS1	r0463	Cholesterol metabolism	CHB Incomplete
HS6ST1	S6T25g	Chondroitin synthesis	CHB Complete
INPP4B	HMR_6549	Inositol phosphate metabolism	CEU Incomplete
INPP4B	MI34PP	Inositol phosphate metabolism	CEU Incomplete
KHK	HMR_8761	Galactose metabolism	M7/M8
KHK	KHK2	Glyoxylate and dicarboxylate metabolism	M7/M8
KHK	KHK3	Galactose metabolism	M7/M8
KHK	KHK	Fructose and mannose metabolism	M7/M8
LCAT	HMR_0634	Glycerophospholipid metabolism	CHB Complete
LCAT	LCAT10e	Cholesterol metabolism	CHB Complete
LCAT	LCAT11e	Cholesterol metabolism	CHB Complete
LCAT	LCAT12e	Cholesterol metabolism	CHB Complete
LCAT	LCAT13e	Cholesterol metabolism	CHB Complete
LCAT	LCAT14e	Cholesterol metabolism	CHB Complete
LCAT	LCAT15e	Cholesterol metabolism	CHB Complete
LCAT	LCAT16e	Cholesterol metabolism	CHB Complete
LCAT	LCAT17e	Cholesterol metabolism	CHB Complete
LCAT	LCAT18e	Cholesterol metabolism	CHB Complete
LCAT	LCAT19e	Cholesterol metabolism	CHB Complete
LCAT	LCAT1e	Fatty acid oxidation	CHB Complete
LCAT	LCAT20e	Cholesterol metabolism	CHB Complete
LCAT	LCAT21e	Cholesterol metabolism	CHB Complete
LCAT	LCAT22e	Cholesterol metabolism	CHB Complete
LCAT	LCAT23e	Cholesterol metabolism	CHB Complete
LCAT	LCAT25e	Cholesterol metabolism	CHB Complete
LCAT	LCAT27e	Cholesterol metabolism	CHB Complete
LCAT	LCAT29e	Cholesterol metabolism	CHB Complete
LCAT	LCAT2e	Cholesterol metabolism	CHB Complete
LCAT	LCAT30e	Cholesterol metabolism	CHB Complete
LCAT	LCAT31e	Cholesterol metabolism	CHB Complete
LCAT	LCAT32e	Cholesterol metabolism	CHB Complete
LCAT	LCAT33e	Cholesterol metabolism	CHB Complete
LCAT	LCAT34e	Cholesterol metabolism	CHB Complete
LCAT	LCAT35e	Cholesterol metabolism	CHB Complete
LCAT	LCAT36e	Cholesterol metabolism	CHB Complete
LCAT	LCAT37e	Cholesterol metabolism	CHB Complete
LCAT	LCAT38e	Cholesterol metabolism	CHB Complete
LCAT	LCAT39e	Cholesterol metabolism	CHB Complete
LCAT	LCAT3e	Cholesterol metabolism	CHB Complete
LCAT	LCAT40e	Cholesterol metabolism	CHB Complete
LCAT	LCAT41e	Cholesterol metabolism	CHB Complete
LCAT	LCAT42e	Cholesterol metabolism	CHB Complete
LCAT	LCAT43e	Cholesterol metabolism	CHB Complete
LCAT	LCAT44e	Cholesterol metabolism	CHB Complete
LCAT	LCAT45e	Cholesterol metabolism	CHB Complete
LCAT	LCAT46e	Cholesterol metabolism	CHB Complete
LCAT	LCAT47e	Cholesterol metabolism	CHB Complete
LCAT	LCAT48e	Cholesterol metabolism	CHB Complete
LCAT	LCAT49e	Cholesterol metabolism	CHB Complete
LCAT	LCAT4e	Cholesterol metabolism	CHB Complete
LCAT	LCAT50e	Cholesterol metabolism	CHB Complete
LCAT	LCAT51e	Cholesterol metabolism	CHB Complete
LCAT	LCAT52e	Cholesterol metabolism	CHB Complete
LCAT	LCAT53e	Cholesterol metabolism	CHB Complete
LCAT	LCAT54e	Cholesterol metabolism	CHB Complete
LCAT	LCAT55e	Cholesterol metabolism	CHB Complete
LCAT	LCAT56e	Cholesterol metabolism	CHB Complete
LCAT	LCAT57e	Cholesterol metabolism	CHB Complete
LCAT	LCAT5e	Cholesterol metabolism	CHB Complete
LCAT	LCAT6e	Cholesterol metabolism	CHB Complete
LCAT	LCAT7e	Cholesterol metabolism	CHB Complete
LCAT	LCAT8e	Cholesterol metabolism	CHB Complete
LCAT	LCAT9e	Cholesterol metabolism	CHB Complete
LCT	HMR_0819	Glycosphingolipid metabolism	CEU Complete
LCT	HMR_0830	Glycosphingolipid metabolism	CEU Complete
LCT	LACZe	Galactose metabolism	CEU Complete
LIPF	HMR_0672	Glycerophospholipid metabolism	M7/M8
LPIN1	HMR_0597	Glycerophospholipid metabolism	CHB Complete
LPIN1	HMR_0598	Glycerophospholipid metabolism	CHB Complete
LPIN1	HMR_0601	Glycerophospholipid metabolism	CHB Complete
LPIN1	HMR_0767	Sphingolipid metabolism	CHB Complete
LPIN1	HMR_0775	Sphingolipid metabolism	CHB Complete
MBOAT2	AGPAT1	Triacylglycerol synthesis	CHB Complete
MBOAT2	GPAM_hs	Triacylglycerol synthesis	CHB Complete
MBOAT2	HMR_0593	Glycerophospholipid metabolism	CHB Complete
MTAP	MTAP	Arginine and proline metabolism	CEU Complete
MTHFD2L	MTHFC	Folate metabolism	CEU Incomplete
MTHFD2L	MTHFD2	Folate metabolism	CEU Incomplete
NDUFA5	NADH2_u10mi	Oxidative phosphorylation	Test 2
NDUFB3	NADH2_u10mi	Oxidative phosphorylation	CHB Complete
NSF	ATPS4mi	Oxidative phosphorylation	CEU Complete
NUDT5	ADPMAN	Nucleotide interconversion	M7/M8
NUDT5	ADPRDP	Nucleotide interconversion	M7/M8
P4HA1	HMR_4776	Arginine and proline metabolism	M7/M8
P4HA1	HMR_4776	Arginine and proline metabolism	CEU Incomplete
P4HA1	HMR_4777	Arginine and proline metabolism	M7/M8
P4HA1	HMR_4777	Arginine and proline metabolism	CEU Incomplete
PAPSS2	ADSK	Nucleotide interconversion	M7/M8
PAPSS2	SADT	Nucleotide interconversion	M7/M8
PDE1C	PDE1	Nucleotide interconversion	M7/M8
PDE1C	PDE4	Nucleotide interconversion	M7/M8
PDE5A	PDE4	Nucleotide interconversion	M7/M8
PDE7A	PDE1	Nucleotide interconversion	M7/M8
PDE7B	PDE1	Nucleotide interconversion	CEU Complete
PFKFB3	FBP26	Fructose and mannose metabolism	Test 2
PFKFB3	PFK26	Fructose and mannose metabolism	Test 2
PFKL	PFK	Glycolysis/gluconeogenesis	M7/M8
PFKL	r0191	Fructose and mannose metabolism	M7/M8
PFKL	r0408	Miscellaneous	M7/M8
PFKL	r0409	Miscellaneous	M7/M8
PFKL	r0610	Miscellaneous	M7/M8
PFKL	r0611	Miscellaneous	M7/M8
PIGQ	PIACGT	Phosphatidylinositol phosphate metabolism	M7/M8
PIK3CB	PI45P3K	Inositol phosphate metabolism	CHB Complete
PIK3CB	PI4P3K	Inositol phosphate metabolism	CHB Complete
PIK3CB	PI5P3K	Inositol phosphate metabolism	CHB Complete
PIK3CB	PIK3	Inositol phosphate metabolism	CHB Complete
PIP5K1C	HMR_6595	Inositol phosphate metabolism	Test 2
PIP5K1C	PI34P5K	Inositol phosphate metabolism	Test 2
PIP5K1C	PI3P4K	Inositol phosphate metabolism	Test 2
PIP5K1C	PI3P5K	Inositol phosphate metabolism	Test 2
PIP5K1C	PI4P5K	Glycerophospholipid metabolism	Test 2
PIP5K1C	PIK5	Inositol phosphate metabolism	Test 2
PLA2G2A	PAILAR_HSPLA2	Glycerophospholipid metabolism	M7/M8
PLA2G2A	PAILPALM_HSPLA2	Glycerophospholipid metabolism	M7/M8
PLA2G2A	PCHOL2LINL_HSPLA2	Glycerophospholipid metabolism	M7/M8
PLA2G2A	PCHOL2OLE_HSPLA2	Glycerophospholipid metabolism	M7/M8
PLA2G2A	PCHOL2PALM_HSPLA2	Glycerophospholipid metabolism	M7/M8
PLA2G2A	PCHOL2STE_HSPLA2	Glycerophospholipid metabolism	M7/M8
PLA2G2A	PCHOLAR_HSPLA2	Glycerophospholipid metabolism	M7/M8
PLA2G2A	PCHOLDEIC_HSPLA2	Glycerophospholipid metabolism	M7/M8
PLA2G2A	PCHOLDET_HSPLA2	Glycerophospholipid metabolism	M7/M8
PLA2G2A	PCHOLDOC_HSPLA2	Glycerophospholipid metabolism	M7/M8
PLA2G2A	PCHOLHEP_HSPLA2	Glycerophospholipid metabolism	M7/M8
PLA2G2A	PCHOLLINL_HSPLA2	Glycerophospholipid metabolism	M7/M8
PLA2G2A	PCHOLMYR_HSPLA2	Glycerophospholipid metabolism	M7/M8
PLA2G2A	PCHOLN15_HSPLA2	Glycerophospholipid metabolism	M7/M8
PLA2G2A	PCHOLN1836_HSPLA2	Glycerophospholipid metabolism	M7/M8
PLA2G2A	PCHOLN183_HSPLA2	Glycerophospholipid metabolism	M7/M8
PLA2G2A	PCHOLN19_HSPLA2	Glycerophospholipid metabolism	M7/M8
PLA2G2A	PCHOLN201_HSPLA2	Glycerophospholipid metabolism	M7/M8
PLA2G2A	PCHOLN203_HSPLA2	Glycerophospholipid metabolism	M7/M8
PLA2G2A	PCHOLN204_HSPLA2	Glycerophospholipid metabolism	M7/M8
PLA2G2A	PCHOLN205_HSPLA2	Glycerophospholipid metabolism	M7/M8
PLA2G2A	PCHOLN224_HSPLA2	Glycerophospholipid metabolism	M7/M8
PLA2G2A	PCHOLN2254_HSPLA2	Glycerophospholipid metabolism	M7/M8
PLA2G2A	PCHOLN225_HSPLA2	Glycerophospholipid metabolism	M7/M8
PLA2G2A	PCHOLN226_HSPLA2	Glycerophospholipid metabolism	M7/M8
PLA2G2A	PCHOLN24_HSPLA2	Glycerophospholipid metabolism	M7/M8
PLA2G2A	PCHOLN261_HSPLA2	Glycerophospholipid metabolism	M7/M8
PLA2G2A	PCHOLN281_HSPLA2	Glycerophospholipid metabolism	M7/M8
PLA2G2A	PCHOLN28_HSPLA2	Glycerophospholipid metabolism	M7/M8
PLA2G2A	PCHOLOLE_HSPLA2	Glycerophospholipid metabolism	M7/M8
PLA2G2A	PCHOLPALME_HSPLA2	Glycerophospholipid metabolism	M7/M8
PLA2G2A	PCHOLPALM_HSPLA2	Glycerophospholipid metabolism	M7/M8
PLA2G2A	PCHOLSTE_HSPLA2	Glycerophospholipid metabolism	M7/M8
PLA2G2A	PE203_HSPLA2	Glycerophospholipid metabolism	M7/M8
PLA2G2A	PE224_HSPLA2	Glycerophospholipid metabolism	M7/M8
PLA2G2A	PE226_HSPLA2	Glycerophospholipid metabolism	M7/M8
PLA2G2A	PE2LINL_HSPLA2	Glycerophospholipid metabolism	M7/M8
PLA2G2A	PEAR_HSPLA2	Glycerophospholipid metabolism	M7/M8
PLA2G2A	PEDH12_HSPLA2	Glycerophospholipid metabolism	M7/M8
PLA2G2A	PEDH13_HSPLA2	Glycerophospholipid metabolism	M7/M8
PLA2G2A	PEDH14_HSPLA2	Glycerophospholipid metabolism	M7/M8
PLA2G2A	PEDH15_HSPLA2	Glycerophospholipid metabolism	M7/M8
PLA2G2A	PEDH161_HSPLA2	Glycerophospholipid metabolism	M7/M8
PLA2G2A	PEDH17_HSPLA2	Glycerophospholipid metabolism	M7/M8
PLA2G2A	PEDH203_HSPLA2	Glycerophospholipid metabolism	M7/M8
PLA2G2A	PELINL_HSPLA2	Glycerophospholipid metabolism	M7/M8
PLA2G2A	PEOLE_HSPLA2	Glycerophospholipid metabolism	M7/M8
PLA2G2A	PEPALM_HSPLA2	Glycerophospholipid metabolism	M7/M8
PLA2G2A	PLA2_2e	Glycerophospholipid metabolism	M7/M8
PLA2G2A	PLA2_2	Glycerophospholipid metabolism	M7/M8
PLA2G4E	PAILAR_HSPLA2	Glycerophospholipid metabolism	M7/M8
PLA2G4E	PAILPALM_HSPLA2	Glycerophospholipid metabolism	M7/M8
PLA2G4E	PCHOL2LINL_HSPLA2	Glycerophospholipid metabolism	M7/M8
PLA2G4E	PCHOL2OLE_HSPLA2	Glycerophospholipid metabolism	M7/M8
PLA2G4E	PCHOL2PALM_HSPLA2	Glycerophospholipid metabolism	M7/M8
PLA2G4E	PCHOL2STE_HSPLA2	Glycerophospholipid metabolism	M7/M8
PLA2G4E	PCHOLAR_HSPLA2	Glycerophospholipid metabolism	M7/M8
PLA2G4E	PCHOLDEIC_HSPLA2	Glycerophospholipid metabolism	M7/M8
PLA2G4E	PCHOLDET_HSPLA2	Glycerophospholipid metabolism	M7/M8
PLA2G4E	PCHOLDOC_HSPLA2	Glycerophospholipid metabolism	M7/M8
PLA2G4E	PCHOLHEP_HSPLA2	Glycerophospholipid metabolism	M7/M8
PLA2G4E	PCHOLLINL_HSPLA2	Glycerophospholipid metabolism	M7/M8
PLA2G4E	PCHOLMYR_HSPLA2	Glycerophospholipid metabolism	M7/M8
PLA2G4E	PCHOLN15_HSPLA2	Glycerophospholipid metabolism	M7/M8
PLA2G4E	PCHOLN1836_HSPLA2	Glycerophospholipid metabolism	M7/M8
PLA2G4E	PCHOLN183_HSPLA2	Glycerophospholipid metabolism	M7/M8
PLA2G4E	PCHOLN19_HSPLA2	Glycerophospholipid metabolism	M7/M8
PLA2G4E	PCHOLN201_HSPLA2	Glycerophospholipid metabolism	M7/M8
PLA2G4E	PCHOLN203_HSPLA2	Glycerophospholipid metabolism	M7/M8
PLA2G4E	PCHOLN204_HSPLA2	Glycerophospholipid metabolism	M7/M8
PLA2G4E	PCHOLN205_HSPLA2	Glycerophospholipid metabolism	M7/M8
PLA2G4E	PCHOLN224_HSPLA2	Glycerophospholipid metabolism	M7/M8
PLA2G4E	PCHOLN2254_HSPLA2	Glycerophospholipid metabolism	M7/M8
PLA2G4E	PCHOLN225_HSPLA2	Glycerophospholipid metabolism	M7/M8
PLA2G4E	PCHOLN226_HSPLA2	Glycerophospholipid metabolism	M7/M8
PLA2G4E	PCHOLN24_HSPLA2	Glycerophospholipid metabolism	M7/M8
PLA2G4E	PCHOLN261_HSPLA2	Glycerophospholipid metabolism	M7/M8
PLA2G4E	PCHOLN281_HSPLA2	Glycerophospholipid metabolism	M7/M8
PLA2G4E	PCHOLN28_HSPLA2	Glycerophospholipid metabolism	M7/M8
PLA2G4E	PCHOLOLE_HSPLA2	Glycerophospholipid metabolism	M7/M8
PLA2G4E	PCHOLPALME_HSPLA2	Glycerophospholipid metabolism	M7/M8
PLA2G4E	PCHOLPALM_HSPLA2	Glycerophospholipid metabolism	M7/M8
PLA2G4E	PCHOLSTE_HSPLA2	Glycerophospholipid metabolism	M7/M8
PLA2G4E	PE203_HSPLA2	Glycerophospholipid metabolism	M7/M8
PLA2G4E	PE224_HSPLA2	Glycerophospholipid metabolism	M7/M8
PLA2G4E	PE226_HSPLA2	Glycerophospholipid metabolism	M7/M8
PLA2G4E	PE2LINL_HSPLA2	Glycerophospholipid metabolism	M7/M8
PLA2G4E	PEAR_HSPLA2	Glycerophospholipid metabolism	M7/M8
PLA2G4E	PEDH12_HSPLA2	Glycerophospholipid metabolism	M7/M8
PLA2G4E	PEDH13_HSPLA2	Glycerophospholipid metabolism	M7/M8
PLA2G4E	PEDH14_HSPLA2	Glycerophospholipid metabolism	M7/M8
PLA2G4E	PEDH15_HSPLA2	Glycerophospholipid metabolism	M7/M8
PLA2G4E	PEDH161_HSPLA2	Glycerophospholipid metabolism	M7/M8
PLA2G4E	PEDH17_HSPLA2	Glycerophospholipid metabolism	M7/M8
PLA2G4E	PEDH203_HSPLA2	Glycerophospholipid metabolism	M7/M8
PLA2G4E	PELINL_HSPLA2	Glycerophospholipid metabolism	M7/M8
PLA2G4E	PEOLE_HSPLA2	Glycerophospholipid metabolism	M7/M8
PLA2G4E	PEPALM_HSPLA2	Glycerophospholipid metabolism	M7/M8
PLA2G4E	PLA2_2	Glycerophospholipid metabolism	M7/M8
PLCB4	PI45PLC	Inositol phosphate metabolism	M7/M8
PLCB4	PI4PLC	Inositol phosphate metabolism	M7/M8
PLCB4	PIPLC	Inositol phosphate metabolism	M7/M8
PLCD4	PI45PLC	Inositol phosphate metabolism	M7/M8
PLCD4	PI4PLC	Inositol phosphate metabolism	M7/M8
PLCD4	PIPLC	Inositol phosphate metabolism	M7/M8
PLCL1	PI45PLC	Inositol phosphate metabolism	CHB Complete
PLCL1	PI4PLC	Inositol phosphate metabolism	CHB Complete
PLCL1	PIPLC	Inositol phosphate metabolism	CHB Complete
PLCXD2	PI45PLC	Inositol phosphate metabolism	M7/M8
PLCXD2	PI4PLC	Inositol phosphate metabolism	M7/M8
PLCXD2	PIPLC	Inositol phosphate metabolism	M7/M8
PLD2	ARACHETH	Glycerophospholipid metabolism	M7/M8
PLD2	DIDECAETH	Glycerophospholipid metabolism	M7/M8
PLD2	DIHOLINETH	Glycerophospholipid metabolism	M7/M8
PLD2	DOCOHEXETHc	Glycerophospholipid metabolism	M7/M8
PLD2	DOCTETETH	Glycerophospholipid metabolism	M7/M8
PLD2	HEPDECETH	Glycerophospholipid metabolism	M7/M8
PLD2	HEXDECEETH	Glycerophospholipid metabolism	M7/M8
PLD2	HMR_0629	Glycerophospholipid metabolism	M7/M8
PLD2	HMR_0642	Glycerophospholipid metabolism	M7/M8
PLD2	OLEETH	Glycerophospholipid metabolism	M7/M8
PLD2	PCHOLP_hs	Glycerophospholipid metabolism	M7/M8
PLD2	PELINETH	Glycerophospholipid metabolism	M7/M8
PLD2	PENDECAETH	Glycerophospholipid metabolism	M7/M8
PLD2	PEPALM	Glycerophospholipid metabolism	M7/M8
PLD2	RE3273C	Phosphatidylinositol phosphate metabolism	M7/M8
PLD2	RE3301C	Glycerophospholipid metabolism	M7/M8
PLD2	STEETH	Glycerophospholipid metabolism	M7/M8
PLD2	TETDECAETH	Glycerophospholipid metabolism	M7/M8
PLD2	TRIDECETH	Glycerophospholipid metabolism	M7/M8
PNLIPRP3	HMR_0672	Glycerophospholipid metabolism	CEU Incomplete
PSAP	BGAL1l	Sphingolipid metabolism	M7/M8
PSAP	BGAL2l	Sphingolipid metabolism	M7/M8
PSAP	GLA2l	Sphingolipid metabolism	M7/M8
PTS	PTHPS	Tetrahydrobiopterin metabolism	CEU Complete
SARDH	HMR_4701	Methionine and cysteine metabolism	M7/M8
SARDH	SARDHm	Urea cycle	M7/M8
SAT2	PTRCAT1	Arginine and proline metabolism	M7/M8
SDS	2AMACHYD	Glycine, serine, alanine, and threonine metabolism	CHB Incomplete
SDS	r0060	Methionine and cysteine metabolism	CHB Incomplete
SDS	SERHL	Glycine, serine, alanine, and threonine metabolism	CHB Incomplete
SDS	THRD_L	Glycine, serine, alanine, and threonine metabolism	CHB Incomplete
SDSL	THRD_L	Glycine, serine, alanine, and threonine metabolism	CHB Incomplete
SEC11A	HMR_6978	Lysine metabolism	Test 2
SETD1A	HMR_6975	Lysine metabolism	M7/M8
SETD1A	HMR_6976	Lysine metabolism	M7/M8
SETD1A	HMR_6977	Lysine metabolism	M7/M8
SGPP1	HMR_6545	Inositol phosphate metabolism	CEU Incomplete
SGPP1	r0787	Sphingolipid metabolism	CEU Incomplete
SGPP1	SBPP1er	Sphingolipid metabolism	CEU Incomplete
SGPP1	SBPP3er	Sphingolipid metabolism	CEU Incomplete
SLC11A2	FE2DMT1	Transport, extracellular	M7/M8
SLC12A4	KCC2t	Transport, extracellular	CHB Complete
SLC12A4	KCC2t	Transport, extracellular	Test 2
SLC12A4	KCCt	Transport, extracellular	CHB Complete
SLC12A4	KCCt	Transport, extracellular	Test 2
SLC12A5	KCCt	Transport, extracellular	M7/M8
SLC13A1	HMR_7700	Transport, extracellular	M7/M8
SLC15A1	ALAALAPEPT1tc	Transport, extracellular	M7/M8
SLC15A1	ALAARGCYSt	Transport, extracellular	M7/M8
SLC15A1	ALAARGGLYt	Transport, extracellular	M7/M8
SLC15A1	ALAASNLEUt	Transport, extracellular	M7/M8
SLC15A1	ALAGLYLYSt	Transport, extracellular	M7/M8
SLC15A1	ALAHISALAt	Transport, extracellular	M7/M8
SLC15A1	ALALYSTHRt	Transport, extracellular	M7/M8
SLC15A1	ARGALAPHEt	Transport, extracellular	M7/M8
SLC15A1	ARGALATHRt	Transport, extracellular	M7/M8
SLC15A1	ARGARGLYSt	Transport, extracellular	M7/M8
SLC15A1	ARGARGMETt	Transport, extracellular	M7/M8
SLC15A1	ARGCYSGLYt	Transport, extracellular	M7/M8
SLC15A1	ARGCYSSERt	Transport, extracellular	M7/M8
SLC15A1	ARGGLUGLUt	Transport, extracellular	M7/M8
SLC15A1	ARGGLUPROt	Transport, extracellular	M7/M8
SLC15A1	ARGHISTHRt	Transport, extracellular	M7/M8
SLC15A1	ARGLEUPHEt	Transport, extracellular	M7/M8
SLC15A1	ARGLYSASPt	Transport, extracellular	M7/M8
SLC15A1	ARGPHEARGt	Transport, extracellular	M7/M8
SLC15A1	ARGPROMETt	Transport, extracellular	M7/M8
SLC15A1	ARGPROTHRt	Transport, extracellular	M7/M8
SLC15A1	ARGSERSERt	Transport, extracellular	M7/M8
SLC15A1	ARGTYRVALt	Transport, extracellular	M7/M8
SLC15A1	ARGVALCYSt	Transport, extracellular	M7/M8
SLC15A1	ARGVALTRPt	Transport, extracellular	M7/M8
SLC15A1	ASNASNARGt	Transport, extracellular	M7/M8
SLC15A1	ASNCYSCYSt	Transport, extracellular	M7/M8
SLC15A1	ASNMETPROt	Transport, extracellular	M7/M8
SLC15A1	ASNPHEASPt	Transport, extracellular	M7/M8
SLC15A1	ASNPHECYSt	Transport, extracellular	M7/M8
SLC15A1	ASNTYRGLYt	Transport, extracellular	M7/M8
SLC15A1	ASNTYRPHEt	Transport, extracellular	M7/M8
SLC15A1	ASNTYRTHRt	Transport, extracellular	M7/M8
SLC15A1	ASPALAARGt	Transport, extracellular	M7/M8
SLC15A1	ASPASNGLUt	Transport, extracellular	M7/M8
SLC15A1	ASPGLUPROt	Transport, extracellular	M7/M8
SLC15A1	ASPGLUTRPt	Transport, extracellular	M7/M8
SLC15A1	ASPGLUt	Transport, extracellular	M7/M8
SLC15A1	ASPHISCYSt	Transport, extracellular	M7/M8
SLC15A1	ASPHISPROt	Transport, extracellular	M7/M8
SLC15A1	ASPLYSGLUt	Transport, extracellular	M7/M8
SLC15A1	ASPLYSHISt	Transport, extracellular	M7/M8
SLC15A1	ASPMETASPt	Transport, extracellular	M7/M8
SLC15A1	ASPPROLYSt	Transport, extracellular	M7/M8
SLC15A1	ASPVALASNt	Transport, extracellular	M7/M8
SLC15A1	CARPEPT1tc	Transport, extracellular	M7/M8
SLC15A1	CYSASNMETt	Transport, extracellular	M7/M8
SLC15A1	CYSASPPHEt	Transport, extracellular	M7/M8
SLC15A1	CYSGLNMETt	Transport, extracellular	M7/M8
SLC15A1	CYSGLUHISt	Transport, extracellular	M7/M8
SLC15A1	CYSGLUTRPt	Transport, extracellular	M7/M8
SLC15A1	CYSLEUTHRt	Transport, extracellular	M7/M8
SLC15A1	CYSSERMETt	Transport, extracellular	M7/M8
SLC15A1	CYSTYRASNt	Transport, extracellular	M7/M8
SLC15A1	GLNASNGLNt	Transport, extracellular	M7/M8
SLC15A1	GLNHISHISt	Transport, extracellular	M7/M8
SLC15A1	GLNHISLYSt	Transport, extracellular	M7/M8
SLC15A1	GLNLYSLYSt	Transport, extracellular	M7/M8
SLC15A1	GLNLYSTRPt	Transport, extracellular	M7/M8
SLC15A1	GLNPROGLUt	Transport, extracellular	M7/M8
SLC15A1	GLNTRPGLUt	Transport, extracellular	M7/M8
SLC15A1	GLNTYRLEUt	Transport, extracellular	M7/M8
SLC15A1	GLUARGLEUt	Transport, extracellular	M7/M8
SLC15A1	GLUASNLEUt	Transport, extracellular	M7/M8
SLC15A1	GLUILELYSt	Transport, extracellular	M7/M8
SLC15A1	GLULEUt	Transport, extracellular	M7/M8
SLC15A1	GLUMETHISt	Transport, extracellular	M7/M8
SLC15A1	GLUMETt	Transport, extracellular	M7/M8
SLC15A1	GLUTHRLYSt	Transport, extracellular	M7/M8
SLC15A1	GLUTHRt	Transport, extracellular	M7/M8
SLC15A1	GLUTRPALAt	Transport, extracellular	M7/M8
SLC15A1	GLYGLYPEPT1tc	Transport, extracellular	M7/M8
SLC15A1	GLYHISASNt	Transport, extracellular	M7/M8
SLC15A1	GLYHISLYSt	Transport, extracellular	M7/M8
SLC15A1	GLYLEUPEPT1tc	Transport, extracellular	M7/M8
SLC15A1	GLYLYSCYSt	Transport, extracellular	M7/M8
SLC15A1	GLYLYSPHEt	Transport, extracellular	M7/M8
SLC15A1	GLYPHEPEPT1tc	Transport, extracellular	M7/M8
SLC15A1	GLYPROPEPT1tc	Transport, extracellular	M7/M8
SLC15A1	GLYSARPEPT1tc	Transport, extracellular	M7/M8
SLC15A1	GLYTYRLYSt	Transport, extracellular	M7/M8
SLC15A1	GLYVALHISt	Transport, extracellular	M7/M8
SLC15A1	HISARGCYSt	Transport, extracellular	M7/M8
SLC15A1	HISARGSERt	Transport, extracellular	M7/M8
SLC15A1	HISASPt	Transport, extracellular	M7/M8
SLC15A1	HISCYSCYSt	Transport, extracellular	M7/M8
SLC15A1	HISGLNALAt	Transport, extracellular	M7/M8
SLC15A1	HISGLUGLNt	Transport, extracellular	M7/M8
SLC15A1	HISGLUt	Transport, extracellular	M7/M8
SLC15A1	HISGLYLYSt	Transport, extracellular	M7/M8
SLC15A1	HISHISLYSt	Transport, extracellular	M7/M8
SLC15A1	HISLYSALAt	Transport, extracellular	M7/M8
SLC15A1	HISLYSGLUt	Transport, extracellular	M7/M8
SLC15A1	HISLYSILEt	Transport, extracellular	M7/M8
SLC15A1	HISLYSTHRt	Transport, extracellular	M7/M8
SLC15A1	HISLYSVALt	Transport, extracellular	M7/M8
SLC15A1	HISMETGLNt	Transport, extracellular	M7/M8
SLC15A1	HISMETt	Transport, extracellular	M7/M8
SLC15A1	HISPHEARGt	Transport, extracellular	M7/M8
SLC15A1	HISPROLYSt	Transport, extracellular	M7/M8
SLC15A1	HISTRPHISt	Transport, extracellular	M7/M8
SLC15A1	ILEARGILEt	Transport, extracellular	M7/M8
SLC15A1	ILEASNHISt	Transport, extracellular	M7/M8
SLC15A1	ILEASPt	Transport, extracellular	M7/M8
SLC15A1	ILEGLNGLUt	Transport, extracellular	M7/M8
SLC15A1	ILEGLYARGt	Transport, extracellular	M7/M8
SLC15A1	ILEPROLYSt	Transport, extracellular	M7/M8
SLC15A1	ILESERARGt	Transport, extracellular	M7/M8
SLC15A1	ILETRPTYRt	Transport, extracellular	M7/M8
SLC15A1	LEUALAARGt	Transport, extracellular	M7/M8
SLC15A1	LEUASNASPt	Transport, extracellular	M7/M8
SLC15A1	LEUASPLYSt	Transport, extracellular	M7/M8
SLC15A1	LEUGLYPEPT1tc	Transport, extracellular	M7/M8
SLC15A1	LEULEUTRPt	Transport, extracellular	M7/M8
SLC15A1	LEUPROARGt	Transport, extracellular	M7/M8
SLC15A1	LEUPROt	Transport, extracellular	M7/M8
SLC15A1	LEUSERTRPt	Transport, extracellular	M7/M8
SLC15A1	LEUTRPARGt	Transport, extracellular	M7/M8
SLC15A1	LEUTRPt	Transport, extracellular	M7/M8
SLC15A1	LEUTYRTYRt	Transport, extracellular	M7/M8
SLC15A1	LEUVALt	Transport, extracellular	M7/M8
SLC15A1	LYSARGLEUt	Transport, extracellular	M7/M8
SLC15A1	LYSCYSHISt	Transport, extracellular	M7/M8
SLC15A1	LYSGLNPHEt	Transport, extracellular	M7/M8
SLC15A1	LYSGLUGLUt	Transport, extracellular	M7/M8
SLC15A1	LYSPHEILEt	Transport, extracellular	M7/M8
SLC15A1	LYSTRPARGt	Transport, extracellular	M7/M8
SLC15A1	LYSTYRILEt	Transport, extracellular	M7/M8
SLC15A1	LYSVALPHEt	Transport, extracellular	M7/M8
SLC15A1	LYSVALTRPt	Transport, extracellular	M7/M8
SLC15A1	METARGLEUt	Transport, extracellular	M7/M8
SLC15A1	METASNTYRt	Transport, extracellular	M7/M8
SLC15A1	METGLNTYRt	Transport, extracellular	M7/M8
SLC15A1	METGLYARGt	Transport, extracellular	M7/M8
SLC15A1	METHISLYSt	Transport, extracellular	M7/M8
SLC15A1	METMETILEt	Transport, extracellular	M7/M8
SLC15A1	METPHEARGt	Transport, extracellular	M7/M8
SLC15A1	METTRPPHEt	Transport, extracellular	M7/M8
SLC15A1	PHEASNMETt	Transport, extracellular	M7/M8
SLC15A1	PHEASPt	Transport, extracellular	M7/M8
SLC15A1	PHEGLNPHEt	Transport, extracellular	M7/M8
SLC15A1	PHELEUASPt	Transport, extracellular	M7/M8
SLC15A1	PHELEUHISt	Transport, extracellular	M7/M8
SLC15A1	PHELEUt	Transport, extracellular	M7/M8
SLC15A1	PHELYSALAt	Transport, extracellular	M7/M8
SLC15A1	PHELYSPROt	Transport, extracellular	M7/M8
SLC15A1	PHEPHEASNt	Transport, extracellular	M7/M8
SLC15A1	PHEPHETHRt	Transport, extracellular	M7/M8
SLC15A1	PHEPROARGt	Transport, extracellular	M7/M8
SLC15A1	PHESERTRPt	Transport, extracellular	M7/M8
SLC15A1	PHETHRLYSt	Transport, extracellular	M7/M8
SLC15A1	PHETRPLEUt	Transport, extracellular	M7/M8
SLC15A1	PHETYRGLNt	Transport, extracellular	M7/M8
SLC15A1	PHETYRLYSt	Transport, extracellular	M7/M8
SLC15A1	PHETYRt	Transport, extracellular	M7/M8
SLC15A1	PROARGASPt	Transport, extracellular	M7/M8
SLC15A1	PROARGCYSt	Transport, extracellular	M7/M8
SLC15A1	PROASNCYSt	Transport, extracellular	M7/M8
SLC15A1	PROCYSt	Transport, extracellular	M7/M8
SLC15A1	PROGLNPROt	Transport, extracellular	M7/M8
SLC15A1	PROGLULYSt	Transport, extracellular	M7/M8
SLC15A1	PROGLYPEPT1tc	Transport, extracellular	M7/M8
SLC15A1	PROHISt	Transport, extracellular	M7/M8
SLC15A1	PROHISTYRt	Transport, extracellular	M7/M8
SLC15A1	PROLEUARGt	Transport, extracellular	M7/M8
SLC15A1	PROLYSPROt	Transport, extracellular	M7/M8
SLC15A1	PROPHEt	Transport, extracellular	M7/M8
SLC15A1	PROPROARGt	Transport, extracellular	M7/M8
SLC15A1	PROTRPLYSt	Transport, extracellular	M7/M8
SLC15A1	PROTRPTHRt	Transport, extracellular	M7/M8
SLC15A1	PROVALGLNt	Transport, extracellular	M7/M8
SLC15A1	SERARGALAt	Transport, extracellular	M7/M8
SLC15A1	SERARGTRPt	Transport, extracellular	M7/M8
SLC15A1	SERCYSARGt	Transport, extracellular	M7/M8
SLC15A1	SERGLYGLUt	Transport, extracellular	M7/M8
SLC15A1	SERLYSHISt	Transport, extracellular	M7/M8
SLC15A1	SERPHELYSt	Transport, extracellular	M7/M8
SLC15A1	SERTRPHISt	Transport, extracellular	M7/M8
SLC15A1	THRARGTYRt	Transport, extracellular	M7/M8
SLC15A1	THRASNTYRt	Transport, extracellular	M7/M8
SLC15A1	THRGLNGLUt	Transport, extracellular	M7/M8
SLC15A1	THRGLNTYRt	Transport, extracellular	M7/M8
SLC15A1	THRHISHISt	Transport, extracellular	M7/M8
SLC15A1	THRILEARGt	Transport, extracellular	M7/M8
SLC15A1	THRMETARGt	Transport, extracellular	M7/M8
SLC15A1	THRPHEARGt	Transport, extracellular	M7/M8
SLC15A1	THRSERARGt	Transport, extracellular	M7/M8
SLC15A1	THRTHRARGt	Transport, extracellular	M7/M8
SLC15A1	THRTYRMETt	Transport, extracellular	M7/M8
SLC15A1	TRPALAPROt	Transport, extracellular	M7/M8
SLC15A1	TRPARGALAt	Transport, extracellular	M7/M8
SLC15A1	TRPASPASPt	Transport, extracellular	M7/M8
SLC15A1	TRPGLNGLNt	Transport, extracellular	M7/M8
SLC15A1	TRPGLUGLYt	Transport, extracellular	M7/M8
SLC15A1	TRPGLULEUt	Transport, extracellular	M7/M8
SLC15A1	TRPGLUPROt	Transport, extracellular	M7/M8
SLC15A1	TRPGLUTYRt	Transport, extracellular	M7/M8
SLC15A1	TRPGLYASPt	Transport, extracellular	M7/M8
SLC15A1	TRPGLYVALt	Transport, extracellular	M7/M8
SLC15A1	TRPHISMETt	Transport, extracellular	M7/M8
SLC15A1	TRPILELYSt	Transport, extracellular	M7/M8
SLC15A1	TRPILETRPt	Transport, extracellular	M7/M8
SLC15A1	TRPLEUVALt	Transport, extracellular	M7/M8
SLC15A1	TRPLYSt	Transport, extracellular	M7/M8
SLC15A1	TRPMETARGt	Transport, extracellular	M7/M8
SLC15A1	TRPMETVALt	Transport, extracellular	M7/M8
SLC15A1	TRPPHEt	Transport, extracellular	M7/M8
SLC15A1	TRPPROLEUt	Transport, extracellular	M7/M8
SLC15A1	TRPPROVALt	Transport, extracellular	M7/M8
SLC15A1	TRPSERTYRt	Transport, extracellular	M7/M8
SLC15A1	TRPTHRGLUt	Transport, extracellular	M7/M8
SLC15A1	TRPTHRILEt	Transport, extracellular	M7/M8
SLC15A1	TRPTHRTYRt	Transport, extracellular	M7/M8
SLC15A1	TRPTYRGLNt	Transport, extracellular	M7/M8
SLC15A1	TRPTYRTYRt	Transport, extracellular	M7/M8
SLC15A1	TRPVALASPt	Transport, extracellular	M7/M8
SLC15A1	TYRALAPHEt	Transport, extracellular	M7/M8
SLC15A1	TYRALAt	Transport, extracellular	M7/M8
SLC15A1	TYRARGGLUt	Transport, extracellular	M7/M8
SLC15A1	TYRARGSERt	Transport, extracellular	M7/M8
SLC15A1	TYRASPARGt	Transport, extracellular	M7/M8
SLC15A1	TYRCYSGLYt	Transport, extracellular	M7/M8
SLC15A1	TYRCYSTHRt	Transport, extracellular	M7/M8
SLC15A1	TYRGLUt	Transport, extracellular	M7/M8
SLC15A1	TYRLEUARGt	Transport, extracellular	M7/M8
SLC15A1	TYRPHETYRt	Transport, extracellular	M7/M8
SLC15A1	TYRTHRt	Transport, extracellular	M7/M8
SLC15A1	TYRTRPPHEt	Transport, extracellular	M7/M8
SLC15A1	TYRVALMETt	Transport, extracellular	M7/M8
SLC15A1	VALARGGLYt	Transport, extracellular	M7/M8
SLC15A1	VALHISASNt	Transport, extracellular	M7/M8
SLC15A1	VALLEUPHEt	Transport, extracellular	M7/M8
SLC15A1	VALLYSTYRt	Transport, extracellular	M7/M8
SLC15A1	VALPHEARGt	Transport, extracellular	M7/M8
SLC15A1	VALPROTRPt	Transport, extracellular	M7/M8
SLC15A1	VALSERARGt	Transport, extracellular	M7/M8
SLC15A1	VALTRPPHEt	Transport, extracellular	M7/M8
SLC15A1	VALTRPVALt	Transport, extracellular	M7/M8
SLC16A1	2HBt2	Transport, extracellular	CHB Complete
SLC16A1	2HYOXPLCte	Transport, extracellular	CHB Complete
SLC16A1	ACACt2m	Transport, mitochondrial	CHB Complete
SLC16A1	ACACt2	Transport, extracellular	CHB Complete
SLC16A1	ACETONEt2m	Transport, mitochondrial	CHB Complete
SLC16A1	ACETONEt2	Transport, extracellular	CHB Complete
SLC16A1	ATVACIDMCTtu	Drug metabolism	CHB Complete
SLC16A1	BTNt2m	Transport, mitochondrial	CHB Complete
SLC16A1	BTNt2	Transport, extracellular	CHB Complete
SLC16A1	BUTt2m	Transport, mitochondrial	CHB Complete
SLC16A1	BUTt2r	Transport, extracellular	CHB Complete
SLC16A1	D_LACt2	Transport, extracellular	CHB Complete
SLC16A1	D_LACtm	Transport, mitochondrial	CHB Complete
SLC16A1	L_LACt2r	Transport, extracellular	CHB Complete
SLC16A1	L_LACtm	Transport, mitochondrial	CHB Complete
SLC16A1	PHPYRte	Transport, extracellular	CHB Complete
SLC16A1	PYRt2m	Transport, mitochondrial	CHB Complete
SLC16A1	PYRt2p	D-alanine metabolism	CHB Complete
SLC16A1	PYRt2r	Transport, extracellular	CHB Complete
SLC16A1	r0954	Transport, peroxisomal	CHB Complete
SLC16A1	r1155	Transport, mitochondrial	CHB Complete
SLC16A1	r1454	Transport, mitochondrial	CHB Complete
SLC16A1	r2079	Transport, extracellular	CHB Complete
SLC16A1	r2080	Transport, extracellular	CHB Complete
SLC16A1	r2081	Transport, extracellular	CHB Complete
SLC16A1	r2082	Transport, extracellular	CHB Complete
SLC16A1	r2083	Transport, extracellular	CHB Complete
SLC16A1	r2084	Transport, extracellular	CHB Complete
SLC16A1	r2085	Transport, extracellular	CHB Complete
SLC16A1	r2086	Transport, extracellular	CHB Complete
SLC16A1	r2087	Transport, extracellular	CHB Complete
SLC16A1	r2088	Transport, extracellular	CHB Complete
SLC16A1	r2089	Transport, extracellular	CHB Complete
SLC16A1	r2090	Transport, extracellular	CHB Complete
SLC16A1	r2091	Transport, extracellular	CHB Complete
SLC16A1	r2092	Transport, extracellular	CHB Complete
SLC16A1	r2093	Transport, extracellular	CHB Complete
SLC16A1	r2094	Transport, extracellular	CHB Complete
SLC16A1	r2095	Transport, extracellular	CHB Complete
SLC16A1	r2096	Transport, extracellular	CHB Complete
SLC16A1	r2097	Transport, extracellular	CHB Complete
SLC16A1	r2098	Transport, extracellular	CHB Complete
SLC16A1	r2099	Transport, extracellular	CHB Complete
SLC16A1	r2100	Transport, extracellular	CHB Complete
SLC16A1	r2101	Transport, extracellular	CHB Complete
SLC16A1	r2102	Transport, extracellular	CHB Complete
SLC16A1	r2103	Transport, extracellular	CHB Complete
SLC16A1	r2104	Transport, extracellular	CHB Complete
SLC16A1	r2105	Transport, extracellular	CHB Complete
SLC16A1	r2106	Transport, extracellular	CHB Complete
SLC16A1	r2107	Transport, extracellular	CHB Complete
SLC16A1	r2108	Transport, extracellular	CHB Complete
SLC16A1	r2109	Transport, extracellular	CHB Complete
SLC16A1	r2110	Transport, extracellular	CHB Complete
SLC16A1	r2111	Transport, extracellular	CHB Complete
SLC16A1	r2112	Transport, extracellular	CHB Complete
SLC16A1	r2113	Transport, extracellular	CHB Complete
SLC16A1	r2114	Transport, extracellular	CHB Complete
SLC16A1	r2115	Transport, extracellular	CHB Complete
SLC16A1	r2116	Transport, extracellular	CHB Complete
SLC16A1	r2117	Transport, extracellular	CHB Complete
SLC16A1	r2118	Transport, extracellular	CHB Complete
SLC16A1	r2119	Transport, extracellular	CHB Complete
SLC16A1	r2120	Transport, extracellular	CHB Complete
SLC16A1	r2121	Transport, extracellular	CHB Complete
SLC16A1	r2122	Transport, extracellular	CHB Complete
SLC16A1	r2123	Transport, extracellular	CHB Complete
SLC16A1	r2124	Transport, extracellular	CHB Complete
SLC16A1	r2125	Transport, extracellular	CHB Complete
SLC16A1	r2126	Transport, extracellular	CHB Complete
SLC16A1	r2127	Transport, extracellular	CHB Complete
SLC16A1	r2128	Transport, extracellular	CHB Complete
SLC16A1	r2129	Transport, extracellular	CHB Complete
SLC16A1	r2130	Transport, extracellular	CHB Complete
SLC16A1	r2131	Transport, extracellular	CHB Complete
SLC16A1	r2132	Transport, extracellular	CHB Complete
SLC16A1	r2133	Transport, extracellular	CHB Complete
SLC16A1	r2516	Transport, peroxisomal	CHB Complete
SLC16A3	2HBt2	Transport, extracellular	CHB Complete
SLC16A3	ACETONEt2	Transport, extracellular	CHB Complete
SLC16A3	D_LACt2	Transport, extracellular	CHB Complete
SLC16A3	L_LACt2r	Transport, extracellular	CHB Complete
SLC16A3	PHPYRte	Transport, extracellular	CHB Complete
SLC16A3	PYRt2r	Transport, extracellular	CHB Complete
SLC19A1	5FTHFt2	Transport, extracellular	M7/M8
SLC19A1	5MTHFt2	Transport, extracellular	M7/M8
SLC19A1	APRGSTRNt1e	Transport, extracellular	M7/M8
SLC19A1	FOLt2	Transport, extracellular	M7/M8
SLC19A1	MLTHFte2	Transport, extracellular	M7/M8
SLC19A1	THFt2	Transport, extracellular	M7/M8
SLC19A1	THMMPt4	Transport, extracellular	M7/M8
SLC19A1	THMTPt	Transport, extracellular	M7/M8
SLC19A3	BTNt4i	Transport, extracellular	M7/M8
SLC19A3	THMt3	Transport, extracellular	M7/M8
SLC25A26	AMETt2m	Transport, mitochondrial	CEU Incomplete
SLC26A3	OXAHCOtex	Transport, extracellular	M7/M8
SLC26A3	SO4HCOtex	Transport, extracellular	M7/M8
SLC26A6	CLHCO3tex2	Transport, extracellular	M7/M8
SLC26A6	CLOHtex2	Transport, extracellular	M7/M8
SLC26A6	CLOXAtex2	Transport, extracellular	M7/M8
SLC26A6	HMR_6533	Transport, extracellular	M7/M8
SLC26A6	HMR_8670	Transport, extracellular	M7/M8
SLC26A6	SO4CLtex2	Transport, extracellular	M7/M8
SLC26A6	SO4OXAtex2	Transport, extracellular	M7/M8
SLC27A6	CE2510ABCt	Transport, extracellular	CHB Incomplete
SLC27A6	CE2537ABCt	Transport, extracellular	CHB Incomplete
SLC27A6	DOCO13EFATP	Fatty acid oxidation	CHB Incomplete
SLC27A6	HMR_0155	Transport, extracellular	CHB Incomplete
SLC27A6	HMR_0164	Transport, extracellular	CHB Incomplete
SLC27A6	HMR_0167	Transport, extracellular	CHB Incomplete
SLC27A6	HMR_0170	Transport, extracellular	CHB Incomplete
SLC27A6	HMR_0176	Transport, extracellular	CHB Incomplete
SLC27A6	HMR_0183	Transport, extracellular	CHB Incomplete
SLC27A6	HMR_0191	Transport, extracellular	CHB Incomplete
SLC27A6	HMR_0203	Transport, extracellular	CHB Incomplete
SLC27A6	HMR_0208	Transport, extracellular	CHB Incomplete
SLC27A6	HMR_0232	Transport, extracellular	CHB Incomplete
SLC27A6	HMR_0240	Transport, extracellular	CHB Incomplete
SLC27A6	HMR_0244	Transport, extracellular	CHB Incomplete
SLC27A6	HMR_0254	Transport, extracellular	CHB Incomplete
SLC27A6	HMR_0270	Transport, extracellular	CHB Incomplete
SLC27A6	HMR_0278	Transport, extracellular	CHB Incomplete
SLC27A6	HMR_0288	Transport, extracellular	CHB Incomplete
SLC27A6	HMR_0292	Transport, extracellular	CHB Incomplete
SLC27A6	HMR_0296	Transport, extracellular	CHB Incomplete
SLC27A6	HMR_0300	Transport, extracellular	CHB Incomplete
SLC27A6	HMR_0304	Transport, extracellular	CHB Incomplete
SLC27A6	HMR_0308	Transport, extracellular	CHB Incomplete
SLC27A6	HMR_0322	Transport, extracellular	CHB Incomplete
SLC27A6	HMR_0326	Transport, extracellular	CHB Incomplete
SLC27A6	HMR_0344	Transport, extracellular	CHB Incomplete
SLC27A6	HMR_0380	Transport, extracellular	CHB Incomplete
SLC27A6	HMR_0384	Transport, extracellular	CHB Incomplete
SLC27A6	HMR_0388	Transport, extracellular	CHB Incomplete
SLC27A6	HMR_0392	Transport, extracellular	CHB Incomplete
SLC27A6	HMR_0428	Transport, extracellular	CHB Incomplete
SLC27A6	HMR_0432	Transport, extracellular	CHB Incomplete
SLC27A6	HMR_0436	Transport, extracellular	CHB Incomplete
SLC27A6	NRVNCABCt	Transport, extracellular	CHB Incomplete
SLC27A6	OCT11EFATP	Fatty acid oxidation	CHB Incomplete
SLC35A2	HMR_6385	Transport, endoplasmic reticular	M7/M8
SLC35A2	UDPGALtg	Transport, golgi apparatus	M7/M8
SLC35A2	UGALNACtg	Transport, golgi apparatus	M7/M8
SLC38A1	ALAt4	Transport, extracellular	M7/M8
SLC38A1	ASNt4	Transport, extracellular	M7/M8
SLC38A1	GLNt4	Transport, extracellular	M7/M8
SLC38A1	GLYt4	Transport, extracellular	M7/M8
SLC38A1	LEUt4	Transport, extracellular	M7/M8
SLC38A1	METt4	Transport, extracellular	M7/M8
SLC38A1	PHEt4	Transport, extracellular	M7/M8
SLC38A1	PROt4	Transport, extracellular	M7/M8
SLC38A1	SERt4	Transport, extracellular	M7/M8
SLC38A1	THRt4	Transport, extracellular	M7/M8
SLC4A10	NAHCO3_HCLt	Transport, extracellular	M7/M8
SLC4A5	r1538	Transport, extracellular	CEU Incomplete
SLC4A7	HCO3_NAt	Transport, extracellular	M7/M8
SLC4A7	HCO3_NAt	Transport, extracellular	Test 2
SLC5A11	GLCt4	Transport, extracellular	CEU Complete
SLC5A11	INSTt4_2	Transport, extracellular	CEU Complete
SLC5A6	BTNt3ile	Transport, extracellular	CHB Incomplete
SLC5A6	BTNt3i	Transport, extracellular	CHB Incomplete
SLC5A6	HMR_9607	Transport, extracellular	CHB Incomplete
SLC5A6	HMR_9608	Transport, extracellular	CHB Incomplete
SLC5A6	HMR_9609	Transport, extracellular	CHB Incomplete
SLC5A6	LIPOti	Transport, extracellular	CHB Incomplete
SLC5A6	PNTOt5le	Transport, extracellular	CHB Incomplete
SLC5A6	PNTOt5	Transport, extracellular	CHB Incomplete
SLC6A2	DOPAt4_2_r	Transport, extracellular	M7/M8
SLC6A2	HMR_9615	Transport, extracellular	M7/M8
SLC6A2	NRPPHRt4_2_r	Transport, extracellular	M7/M8
SLC6A9	GLYt7_211_r	Transport, extracellular	M7/M8
SLC6A9	HMR_9593	Transport, extracellular	M7/M8
SLC8A1	CAt7r	Transport, extracellular	M7/M8
SLCO1C1	ESTRADIOLGLCt	Transport, extracellular	M7/M8
SLCO1C1	ESTRONESt	Transport, extracellular	M7/M8
SLCO1C1	THYOXt	Transport, extracellular	M7/M8
SLCO1C1	TRIODTHYt	Transport, extracellular	M7/M8
SORD	SBTD_D2	Fructose and mannose metabolism	CHB Complete
SPCS1	HMR_6978	Lysine metabolism	M7/M8
SPR	r0402	Tetrahydrobiopterin metabolism	CHB Complete
SPR	r0673	Tetrahydrobiopterin metabolism	CHB Complete
SPR	SPR	Tetrahydrobiopterin metabolism	CHB Complete
SPTLC2	SERPT	Sphingolipid metabolism	CHB Incomplete
ST6GALNAC3	HMR_0823	Glycosphingolipid metabolism	CHB Incomplete
ST6GALNAC3	ST6GALNAC31	Sphingolipid metabolism	CHB Incomplete
ST6GALNAC6	HMR_0823	Glycosphingolipid metabolism	Test 2
ST6GALNAC6	HMR_0848	Glycosphingolipid metabolism	Test 2
ST6GALNAC6	ST6GALNAC31	Sphingolipid metabolism	Test 2
ST6GALNAC6	ST6GALNAC62	Sphingolipid metabolism	Test 2
STT3A	HMR_0765	Sphingolipid metabolism	M7/M8
TDO2	TRPO2	Tryptophan metabolism	CHB Incomplete
TECRL	HMR_2210	Fatty acid synthesis	CHB Complete
TECRL	HMR_2219	Fatty acid synthesis	CHB Complete
TECRL	HMR_2262	Fatty acid synthesis	CHB Complete
TECRL	HMR_2266	Fatty acid synthesis	CHB Complete
TECRL	HMR_2338	Fatty acid synthesis	CHB Complete
TECRL	HMR_2345	Fatty acid synthesis	CHB Complete
TECRL	HMR_2350	Fatty acid synthesis	CHB Complete
TECRL	HMR_2356	Fatty acid synthesis	CHB Complete
TECRL	HMR_2364	Fatty acid synthesis	CHB Complete
TECRL	HMR_2436	Fatty acid synthesis	CHB Complete
TECRL	HMR_2537	Fatty acid synthesis	CHB Complete
TECRL	HMR_2543	Fatty acid synthesis	CHB Complete
TPK1	TMDPK	Thiamine metabolism	CHB Complete
TPTE2	HMR_6550	Inositol phosphate metabolism	CHB Complete
TPTE2	HMR_6558	Inositol phosphate metabolism	CHB Complete
TPTE2	HMR_6583	Inositol phosphate metabolism	CHB Complete
TPTE2	RE1448R	Phosphatidylinositol phosphate metabolism	CHB Complete
WHSC1	HMR_6975	Lysine metabolism	CEU Complete
WHSC1	HMR_6976	Lysine metabolism	CEU Complete
WHSC1	HMR_6977	Lysine metabolism	CEU Complete
XYLB	XYLK	Pentose phosphate pathway	M7/M8

## Sheet: Supplementary Table 3
#Supplementary Table 3. Genes under recent positive selection in individual metabolic pathways. Genes under positive selection in recent human evolution (Incomplete and Complete selective sweeps in CEU and CHB populations). Showing the enzymatic reactions coded by those genes and pathways where reactions are performed.
GENE	REACTION	PATHWAY	Test
ACER1	CERAMIDASE-RXN	PWY3DJ-11470	CEU Incomplete
ACOT7	PALMITOYL-COA-HYDROLASE-RXN	PWY-5994	CHB Incomplete
ACOT7	PALMITOYL-COA-HYDROLASE-RXN	PWY-5994	CEU Incomplete
ACOT7	RXN-9624	PWY-5972	CHB Incomplete
ACOT7	RXN-9624	PWY-5972	CEU Incomplete
ACOT7	THIOESTER-RXN	PWY-5148	CHB Incomplete
ACOT7	THIOESTER-RXN	PWY-5148	CEU Incomplete
CAD	ASPCARBTRANS-RXN	PWY-5686	CHB Incomplete
CAD	CARBPSYN-RXN	PWY-5686	CHB Incomplete
CAD	DIHYDROOROT-RXN	PWY-5686	CHB Incomplete
COQ2	RXN-9230	PWY-5872	CHB Incomplete
COQ2	RXN-9230	PWY-5872	CEU Incomplete
CSAD	SULFINOALANINE-DECARBOXYLASE-RXN	PWY-5331	CEU Incomplete
CYP27A1	CHOLESTANETRIOL-26-MONOOXYGENASE-RXN	PWY-6061	CHB Incomplete
CYP27A1	RXN-9842	PWY-6061	CHB Incomplete
CYP2E1	RXN0-4281	PWY-5451	CEU Incomplete
CYP2E1	RXN0-4281	PWY-5453	CEU Incomplete
CYP2E1	RXN66-2	PWY66-161	CEU Incomplete
CYP2E1	RXN-8630	PWY-5451	CEU Incomplete
DAK	TRIOKINASE-RXN	PWY66-373	CEU Incomplete
DAK	TRIOKINASE-RXN	PWY66-373	CHB Complete
DOHH	DEOXYHYPUSINE-MONOOXYGENASE-RXN	PWY-5905	CHB Complete
DPYD	1.3.1.2-RXN	PWY-3982	CHB Complete
DPYD	RXN-11209	PWY-6430	CHB Complete
DUT	DUTP-PYROP-RXN	PWY-7184	CEU Complete
HMGCS1	HYDROXYMETHYLGLUTARYL-COA-SYNTHASE-RXN	PWY-922	CHB Incomplete
HS6ST1	RXN-11562	PWY-6558	CHB Complete
INPP4B	3.1.3.66-RXN	PWY-6368	CEU Incomplete
MBOAT2	RXN-1623	PWY-5667	CHB Complete
MBOAT2	RXN-1623	TRIGLSYN-PWY	CHB Complete
MTAP	5-METHYLTHIOADENOSINE-PHOSPHORYLASE-RXN	PWY-6756	CEU Complete
MTHFD2L	METHYLENETHFDEHYDROG-NADP-RXN	PWY-2201	CEU Incomplete
PADI1	PROTEIN-ARGININE-DEIMINASE-RXN	PWY-4921	CHB Complete
PIK3CB	2.7.1.153-RXN	PWY-6352	CHB Complete
PNLIPRP3	TRIACYLGLYCEROL-LIPASE-RXN	LIPAS-PWY	CEU Incomplete
PTS	4.2.3.12-RXN	PWY-5663	CEU Complete
SDS	THREDEHYD-RXN	PWY66-428	CHB Incomplete
SDSL	RXN-15125	SERDEG-PWY	CHB Incomplete
SDSL	THREDEHYD-RXN	PWY66-428	CHB Incomplete
SGPP1	RXN3DJ-25	PWY3DJ-11470	CEU Incomplete
SORD	RXN-7644	PWY-4101	CHB Complete
SPR	RXN-8853	PWY-5663	CHB Complete
SPTLC2	SERINE-C-PALMITOYLTRANSFERASE-RXN	PWY3DJ-12	CHB Incomplete
TDO2	RXN-8665	PWY-5651	CHB Incomplete
TPK1	THIAMIN-PYROPHOSPHOKINASE-RXN	PWY-6898	CHB Complete
TPTE2	3.1.3.67-RXN	PWY-6368	CHB Complete
TPTE2	RXN-10947	PWY-6368	CHB Complete

## Sheet: Supplementary Table 4
#Supplementary Table 4. Connectivity of metabolic genes under recent positive selection compared to the rest of metabolic genes in individual metabolic pathways. Ng = number of genes under positive selection in recent human evolution (Incomplete and Complete selective sweeps in CEU and CHB populations). Nr = number of enzymatic reactions coded by the genes under positive selection; p-value = two-…
Test	Connectivity	Ng	Nr	Mean	Sampling mean	p-value
CEU Complete HumanCyc	DEGREE	3	2	0.625	0.4155	0.352
CHB Complete HumanCyc	DEGREE	11	11	0.4689	0.4156	0.5627
CEU Incomplete HumanCyc	DEGREE	10	15	0.4401	0.4152	0.7505
CHB Incomplete HumanCyc	DEGREE	9	14	0.3603	0.4172	0.4798
CEU Complete HumanCyc	IN-DEGREE	3	2	0.3125	0.2284	0.6199
CHB Complete HumanCyc	IN-DEGREE	11	11	0.2728	0.2289	0.5523
CEU Incomplete HumanCyc	IN-DEGREE	10	15	0.1882	0.2268	0.5581
CHB Incomplete HumanCyc	IN-DEGREE	9	14	0.07126	0.227	0.0229
CEU Complete HumanCyc	OUT-DEGREE	3	2	0.3125	0.2099	0.5479
CHB Complete HumanCyc	OUT-DEGREE	11	11	0.1961	0.2076	0.8581
CEU Incomplete HumanCyc	OUT-DEGREE	10	15	0.2685	0.2091	0.3663
CHB Incomplete HumanCyc	OUT-DEGREE	9	14	0.289	0.2088	0.2439

## Sheet: Supplementary Table 5
#Supplementary Table 5. Global metabolic network giant connected component gene/reaction information. ENC = effective number of codons; ALN_COV = Percentage of the multiple sequence alignments that covers the human coding sequence.
REACTION	HGNC_SYMBOL	GENE	PATHWAY	GENE_LENGTH	ENC	GC	ALN_COV	DEGREE	IN-DEGREE	OUT-DEGREE	POSITION	CEU_Complete	CEU_Incomplete	CHB_Complete	CHB_Incomplete	NumReactions	dN/dS	dN	dS	M7/M8	Test2
FUCASE2e	FUCA2	2519	Keratan sulfate degradation	1401	56.17	0.484	97	0.000212743	0	0.000212743	top	0.111753	0.127152	0.0436146	-0.0342238	2	0.18749	0.1689	0.9008	1	1
FUCASEe	FUCA2	2519	N-glycan degradation	1401	56.17	0.484	97	0.000319115	0	0.000319115	top	0.111753	0.127152	0.0436146	-0.0342238	2	0.18749	0.1689	0.9008	1	1
GLUCYS	GCLC	2729	Glutathione metabolism	1911	53.94	0.45	100	0.0140411	0.0137219	0.000319115	intermediate	-0.0166679	0.0633306	-0.0231833	-0.046781	1	0.0592	0.0367	0.6202	1	1
CLCFTRte	CFTR	1080	Transport, extracellular	4440	52.69	0.415	93.92	0.0140411	0.00702053	0.00702053	intermediate	0.0823334	0.252555	0.27682	0.709245	1	0.24443	0.1668	0.6822	1	1
HMR_1477	CYP51A1	1595	Cholesterol metabolism	1527	49.4	0.443	97.05	0.000319115	0.000212743	0.000106372	intermediate	0.0493765	0.142628	0.0700208	0.117122	7	0.18532	0.1548	0.8355	1	1
HMR_1478	CYP51A1	1595	Cholesterol metabolism	1527	49.4	0.443	97.05	0.000212743	0.000106372	0.000106372	intermediate	0.0493765	0.142628	0.0700208	0.117122	7	0.18532	0.1548	0.8355	1	1
HMR_1479	CYP51A1	1595	Cholesterol metabolism	1527	49.4	0.443	97.05	0.00117009	0.000106372	0.00106372	intermediate	0.0493765	0.142628	0.0700208	0.117122	7	0.18532	0.1548	0.8355	1	1
HMR_1536	CYP51A1	1595	Cholesterol metabolism	1527	49.4	0.443	97.05	0.000212743	0.000106372	0.000106372	intermediate	0.0493765	0.142628	0.0700208	0.117122	7	0.18532	0.1548	0.8355	1	1
HMR_1538	CYP51A1	1595	Cholesterol metabolism	1527	49.4	0.443	97.05	0.000212743	0.000106372	0.000106372	intermediate	0.0493765	0.142628	0.0700208	0.117122	7	0.18532	0.1548	0.8355	1	1
HMR_1539	CYP51A1	1595	Cholesterol metabolism	1527	49.4	0.443	97.05	0.00117009	0.000106372	0.00106372	intermediate	0.0493765	0.142628	0.0700208	0.117122	7	0.18532	0.1548	0.8355	1	1
r0781	CYP51A1	1595	Cholesterol metabolism	1527	49.4	0.443	97.05	0.000212743	0.000106372	0.000106372	intermediate	0.0493765	0.142628	0.0700208	0.117122	7	0.18532	0.1548	0.8355	1	1
S3T1g	HS3ST1	9957	Chondroitin synthesis	921	37.94	0.604	99.67	0.000425487	0.000212743	0.000212743	intermediate	-0.0469891	0.0141057	-0.0127875	-0.000744264	1	0.05367	0.0677	1.2614	1	1
13DAMPPOX	AOC1	26	Beta-Alanine metabolism	2310	38.54	0.61	0	0.000425487	0.000212743	0.000212743	intermediate	-0.0527616	0.0199551	-0.108968	0.0183261	13	NA	NA	NA	NA	NA
42A12BOOX	AOC1	26	Tyrosine metabolism	2310	38.54	0.61	0	0.00117009	0.000744602	0.000425487	intermediate	-0.0527616	0.0199551	-0.108968	0.0183261	13	NA	NA	NA	NA	NA
HISTASE	AOC1	26	Histidine metabolism	2310	38.54	0.61	0	0.000425487	0.000319115	0.000106372	intermediate	-0.0527616	0.0199551	-0.108968	0.0183261	13	NA	NA	NA	NA	NA
MAOX	AOC1	26	Tyrosine metabolism	2310	38.54	0.61	0	0.000957345	0.000319115	0.00063823	intermediate	-0.0527616	0.0199551	-0.108968	0.0183261	13	NA	NA	NA	NA	NA
MHISOR	AOC1	26	Histidine metabolism	2310	38.54	0.61	0	0.000212743	0.000106372	0.000106372	intermediate	-0.0527616	0.0199551	-0.108968	0.0183261	13	NA	NA	NA	NA	NA
PEAMNO	AOC1	26	Phenylalanine metabolism	2310	38.54	0.61	0	0.000425487	0.000106372	0.000319115	intermediate	-0.0527616	0.0199551	-0.108968	0.0183261	13	NA	NA	NA	NA	NA
PTRCOX1	AOC1	26	Arginine and proline metabolism	2310	38.54	0.61	0	0.00063823	0.000319115	0.000319115	intermediate	-0.0527616	0.0199551	-0.108968	0.0183261	13	NA	NA	NA	NA	NA
r0281	AOC1	26	Methionine and cysteine metabolism	2310	38.54	0.61	0	0.000319115	0.000212743	0.000106372	intermediate	-0.0527616	0.0199551	-0.108968	0.0183261	13	NA	NA	NA	NA	NA
RE0689E	AOC1	26	Urea cycle	2310	38.54	0.61	0	0.000319115	0.000106372	0.000212743	intermediate	-0.0527616	0.0199551	-0.108968	0.0183261	13	NA	NA	NA	NA	NA
RE0690E	AOC1	26	Urea cycle	2310	38.54	0.61	0	0.000212743	0.000106372	0.000106372	intermediate	-0.0527616	0.0199551	-0.108968	0.0183261	13	NA	NA	NA	NA	NA
RE0828E	AOC1	26	Urea cycle	2310	38.54	0.61	0	0.000319115	0.000106372	0.000212743	intermediate	-0.0527616	0.0199551	-0.108968	0.0183261	13	NA	NA	NA	NA	NA
RE3367E	AOC1	26	Urea cycle	2310	38.54	0.61	0	0.000212743	0.000106372	0.000106372	intermediate	-0.0527616	0.0199551	-0.108968	0.0183261	13	NA	NA	NA	NA	NA
TRYPTAOX	AOC1	26	Tryptophan metabolism	2310	38.54	0.61	0	0.000319115	0.000106372	0.000212743	intermediate	-0.0527616	0.0199551	-0.108968	0.0183261	13	NA	NA	NA	NA	NA
HMR_6545	MTMR7	9108	Inositol phosphate metabolism	1980	55.53	0.469	97.73	0.00063823	0.000319115	0.000319115	intermediate	0.0964044	0.163361	0.11581	0.0124559	1	0.07363	0.0451	0.6126	1	1
ALAt4	SLC7A2	6542	Transport, extracellular	2094	54.75	0.482	93.84	0.00521221	0.0022338	0.00297841	intermediate	-0.00895396	0.262614	0.0106044	0.223993	8	0.11354	0.082	0.722	1	1
ARGtD	SLC7A2	6542	Transport, extracellular	2094	54.75	0.482	93.84	0.0063823	0.00244655	0.00393575	intermediate	-0.00895396	0.262614	0.0106044	0.223993	8	0.11354	0.082	0.722	1	1
HOMt4	SLC7A2	6542	Transport, extracellular	2094	54.75	0.482	93.84	0.00733964	0.00361664	0.00372301	intermediate	-0.00895396	0.262614	0.0106044	0.223993	8	0.11354	0.082	0.722	1	1
LEUt4	SLC7A2	6542	Transport, extracellular	2094	54.75	0.482	93.84	0.00808425	0.00404212	0.00404212	intermediate	-0.00895396	0.262614	0.0106044	0.223993	8	0.11354	0.082	0.722	1	1
LYStiDF	SLC7A2	6542	Transport, extracellular	2094	54.75	0.482	93.84	0.0048931	0.00191469	0.00297841	intermediate	-0.00895396	0.262614	0.0106044	0.223993	8	0.11354	0.082	0.722	1	1
ORNtiDF	SLC7A2	6542	Transport, extracellular	2094	54.75	0.482	93.84	0.00436124	0.00191469	0.00244655	intermediate	-0.00895396	0.262614	0.0106044	0.223993	8	0.11354	0.082	0.722	1	1
PHEt4	SLC7A2	6542	Transport, extracellular	2094	54.75	0.482	93.84	0.00702053	0.00319115	0.00382938	intermediate	-0.00895396	0.262614	0.0106044	0.223993	8	0.11354	0.082	0.722	1	1
r0817	SLC7A2	6542	Transport, extracellular	2094	54.75	0.482	93.84	0.00446761	0.00265929	0.00180832	intermediate	-0.00895396	0.262614	0.0106044	0.223993	8	0.11354	0.082	0.722	1	1
ADK1	AK2	204	Nucleotide interconversion	717	53.82	0.526	96.65	0.0156366	0.0156366	0	bottom	0.0749736	0.158439	0.0854789	0.0574075	3	0.05642	0.0403	0.714	0.901474	1
ADK1m	AK2	204	Nucleotide interconversion	717	53.82	0.526	96.65	0.00127646	0.00127646	0	bottom	0.0749736	0.158439	0.0854789	0.0574075	3	0.05642	0.0403	0.714	0.901474	1
r0345	AK2	204	Nucleotide interconversion	717	53.82	0.526	96.65	0.000744602	0.000106372	0.00063823	intermediate	0.0749736	0.158439	0.0854789	0.0574075	3	0.05642	0.0403	0.714	0.901474	1
ADPRIBt	CD38	952	Transport, extracellular	900	59.26	0.49	99	0.000212743	0.000106372	0.000106372	intermediate	0.0287089	0.100341	0.046623	0.116225	3	0.43816	0.3425	0.7818	1	1
NADNe	CD38	952	NAD metabolism	900	59.26	0.49	99	0.000425487	0	0.000425487	top	0.0287089	0.100341	0.046623	0.116225	3	0.43816	0.3425	0.7818	1	1
NADPNe	CD38	952	NAD metabolism	900	59.26	0.49	99	0.000319115	0	0.000319115	top	0.0287089	0.100341	0.046623	0.116225	3	0.43816	0.3425	0.7818	1	1
NADH2_u10mi	NDUFAB1	4706	Oxidative phosphorylation	468	61	0.515	99.36	0.000744602	0.000319115	0.000425487	intermediate	-0.134798	0.131202	-0.118231	0.0702516	1	0.33984	0.2601	0.7653	1	1
3SALAASPm	SLC25A13	10165	Transport, mitochondrial	2028	55.9	0.46	68.79	0.00382938	0.00319115	0.00063823	intermediate	0.14746	0.244623	-0.0203025	0.204997	4	0.03639	0.0211	0.579	1	1
ASPGLUm	SLC25A13	10165	Transport, mitochondrial	2028	55.9	0.46	68.79	0.0106372	0.00776513	0.00287203	intermediate	0.14746	0.244623	-0.0203025	0.204997	4	0.03639	0.0211	0.579	1	1
GLUt2m	SLC25A13	10165	Transport, mitochondrial	2028	55.9	0.46	68.79	0.00904159	0.00744602	0.00159557	intermediate	0.14746	0.244623	-0.0203025	0.204997	4	0.03639	0.0211	0.579	1	1
HMR_3864	SLC25A13	10165	Transport, mitochondrial	2028	55.9	0.46	68.79	0.00936071	0.00744602	0.00191469	intermediate	0.14746	0.244623	-0.0203025	0.204997	4	0.03639	0.0211	0.579	1	1
5HOXINDOAtr	SLC4A1	6521	Transport, extracellular	2733	41.6	0.595	84.85	0.00372301	0.00276566	0.000957345	intermediate	0.0376652	0.209392	-0.0523676	0.0752645	2	0.12924	0.1067	0.826	1	1
HCO3_CLt	SLC4A1	6521	Transport, extracellular	2733	41.6	0.595	84.85	0.0705244	0.035209	0.0353154	intermediate	0.0376652	0.209392	-0.0523676	0.0752645	2	0.12924	0.1067	0.826	1	1
HMR_0156	ACSM3	6296	Fatty acid synthesis	1758	51.65	0.432	98.98	0.028614	0.0275503	0.00106372	intermediate	0.109755	0.300265	0.0321913	0.0630083	7	0.20158	0.1062	0.5268	1	1
HMR_0165	ACSM3	6296	Fatty acid synthesis	1758	51.65	0.432	98.98	0.0278694	0.0270184	0.000850973	intermediate	0.109755	0.300265	0.0321913	0.0630083	7	0.20158	0.1062	0.5268	1	1
HMR_0168	ACSM3	6296	Fatty acid synthesis	1758	51.65	0.432	98.98	0.0282949	0.0270184	0.00127646	intermediate	0.109755	0.300265	0.0321913	0.0630083	7	0.20158	0.1062	0.5268	1	1
HMR_0171	ACSM3	6296	Fatty acid synthesis	1758	51.65	0.432	98.98	0.0278694	0.0270184	0.000850973	intermediate	0.109755	0.300265	0.0321913	0.0630083	7	0.20158	0.1062	0.5268	1	1
HMR_0177	ACSM3	6296	Fatty acid synthesis	1758	51.65	0.432	98.98	0.0279757	0.0271248	0.000850973	intermediate	0.109755	0.300265	0.0321913	0.0630083	7	0.20158	0.1062	0.5268	1	1
HMR_0180	ACSM3	6296	Fatty acid synthesis	1758	51.65	0.432	98.98	0.0280821	0.0270184	0.00106372	intermediate	0.109755	0.300265	0.0321913	0.0630083	7	0.20158	0.1062	0.5268	1	1
HMR_0184	ACSM3	6296	Fatty acid synthesis	1758	51.65	0.432	98.98	0.0278694	0.0270184	0.000850973	intermediate	0.109755	0.300265	0.0321913	0.0630083	7	0.20158	0.1062	0.5268	1	1
HMR_2088	MPO	4353	Androgen and estrogen synthesis and metabolism	2235	39.31	0.619	96.24	0.000319115	0	0.000319115	top	0.0509911	0.0832595	0.0928772	0.189417	2	0.0992	0.0962	0.9698	1	1
PRDXl	MPO	4353	Miscellaneous	2235	39.31	0.619	96.24	0.000212743	0.000106372	0.000106372	intermediate	0.0509911	0.0832595	0.0928772	0.189417	2	0.0992	0.0962	0.9698	1	1
ADPCOACROT	CROT	54677	Fatty acid oxidation	1920	51.24	0.413	95.62	0.0118073	0.000957345	0.0108499	intermediate	0.171288	0.383946	0.16846	0.326776	11	0.14202	0.1048	0.7376	1	1
C4x	CROT	54677	Transport, peroxisomal	1920	51.24	0.413	95.62	0.01202	0.00117009	0.0108499	intermediate	0.171288	0.383946	0.16846	0.326776	11	0.14202	0.1048	0.7376	1	1
C6COAt	CROT	54677	Transport, peroxisomal	1920	51.24	0.413	95.62	0.0119136	0.00106372	0.0108499	intermediate	0.171288	0.383946	0.16846	0.326776	11	0.14202	0.1048	0.7376	1	1
CSNAT2x	CROT	54677	Fatty acid oxidation	1920	51.24	0.413	95.62	0.0121264	0.00117009	0.0109563	intermediate	0.171288	0.383946	0.16846	0.326776	11	0.14202	0.1048	0.7376	1	1
FAOXC12DCx	CROT	54677	Fatty acid oxidation	1920	51.24	0.413	95.62	0.0118073	0.000957345	0.0108499	intermediate	0.171288	0.383946	0.16846	0.326776	11	0.14202	0.1048	0.7376	1	1
r0636	CROT	54677	Fatty acid oxidation	1920	51.24	0.413	95.62	0.0135092	0.0078715	0.0056377	intermediate	0.171288	0.383946	0.16846	0.326776	11	0.14202	0.1048	0.7376	1	1
r0637	CROT	54677	Fatty acid oxidation	1920	51.24	0.413	95.62	0.0124455	0.00159557	0.0108499	intermediate	0.171288	0.383946	0.16846	0.326776	11	0.14202	0.1048	0.7376	1	1
r0997	CROT	54677	Transport, peroxisomal	1920	51.24	0.413	95.62	0.00680779	0.00499947	0.00180832	intermediate	0.171288	0.383946	0.16846	0.326776	11	0.14202	0.1048	0.7376	1	1
SEBCOACROT	CROT	54677	Fatty acid oxidation	1920	51.24	0.413	95.62	0.0118073	0.000957345	0.0108499	intermediate	0.171288	0.383946	0.16846	0.326776	11	0.14202	0.1048	0.7376	1	1
SUBERCROT	CROT	54677	Fatty acid oxidation	1920	51.24	0.413	95.62	0.0118073	0.000957345	0.0108499	intermediate	0.171288	0.383946	0.16846	0.326776	11	0.14202	0.1048	0.7376	1	1
SUCCCROT	CROT	54677	Fatty acid oxidation	1920	51.24	0.413	95.62	0.0118073	0.000957345	0.0108499	intermediate	0.171288	0.383946	0.16846	0.326776	11	0.14202	0.1048	0.7376	1	1
AK2LGCHOLABCt	ABCB4	5244	Transport, extracellular	3858	53.28	0.452	0	0.000425487	0.000212743	0.000212743	intermediate	0.207757	0.497029	0.328345	0.326776	33	NA	NA	NA	NA	NA
FOLABCCte	ABCB4	5244	Transport, extracellular	3858	53.28	0.452	0	0.00170195	0.000850973	0.000850973	intermediate	0.207757	0.497029	0.328345	0.326776	33	NA	NA	NA	NA	NA
MLTHFte1	ABCB4	5244	Transport, extracellular	3858	53.28	0.452	0	0.00117009	0.000744602	0.000425487	intermediate	0.207757	0.497029	0.328345	0.326776	33	NA	NA	NA	NA	NA
PAFABCt	ABCB4	5244	Transport, extracellular	3858	53.28	0.452	0	0.000531858	0.000212743	0.000319115	intermediate	0.207757	0.497029	0.328345	0.326776	33	NA	NA	NA	NA	NA
PCHLN225_HSABCt	ABCB4	5244	Transport, extracellular	3858	53.28	0.452	0	0.000425487	0.000212743	0.000212743	intermediate	0.207757	0.497029	0.328345	0.326776	33	NA	NA	NA	NA	NA
PCHOL2LINL_HSABCt	ABCB4	5244	Transport, extracellular	3858	53.28	0.452	0	0.000425487	0.000212743	0.000212743	intermediate	0.207757	0.497029	0.328345	0.326776	33	NA	NA	NA	NA	NA
PCHOL2OLE_HSABCt	ABCB4	5244	Transport, extracellular	3858	53.28	0.452	0	0.000425487	0.000212743	0.000212743	intermediate	0.207757	0.497029	0.328345	0.326776	33	NA	NA	NA	NA	NA
PCHOL2STE_HSABCt	ABCB4	5244	Transport, extracellular	3858	53.28	0.452	0	0.000425487	0.000212743	0.000212743	intermediate	0.207757	0.497029	0.328345	0.326776	33	NA	NA	NA	NA	NA
PCHOLAR_HSABCt	ABCB4	5244	Transport, extracellular	3858	53.28	0.452	0	0.000425487	0.000212743	0.000212743	intermediate	0.207757	0.497029	0.328345	0.326776	33	NA	NA	NA	NA	NA
PCHOLDOC_HSABCt	ABCB4	5244	Transport, extracellular	3858	53.28	0.452	0	0.000425487	0.000212743	0.000212743	intermediate	0.207757	0.497029	0.328345	0.326776	33	NA	NA	NA	NA	NA
PCHOLEIC_HSABCt	ABCB4	5244	Transport, extracellular	3858	53.28	0.452	0	0.000425487	0.000212743	0.000212743	intermediate	0.207757	0.497029	0.328345	0.326776	33	NA	NA	NA	NA	NA
PCHOLET_HSABCt	ABCB4	5244	Transport, extracellular	3858	53.28	0.452	0	0.000425487	0.000212743	0.000212743	intermediate	0.207757	0.497029	0.328345	0.326776	33	NA	NA	NA	NA	NA
PCHOLHEP_HSABCt	ABCB4	5244	Transport, extracellular	3858	53.28	0.452	0	0.000425487	0.000212743	0.000212743	intermediate	0.207757	0.497029	0.328345	0.326776	33	NA	NA	NA	NA	NA
PCHOLLINL_HSABCt	ABCB4	5244	Transport, extracellular	3858	53.28	0.452	0	0.000425487	0.000212743	0.000212743	intermediate	0.207757	0.497029	0.328345	0.326776	33	NA	NA	NA	NA	NA
PCHOLMYR_HsABCt	ABCB4	5244	Transport, extracellular	3858	53.28	0.452	0	0.000425487	0.000212743	0.000212743	intermediate	0.207757	0.497029	0.328345	0.326776	33	NA	NA	NA	NA	NA
PCHOLN15_HSABCt	ABCB4	5244	Transport, extracellular	3858	53.28	0.452	0	0.000425487	0.000212743	0.000212743	intermediate	0.207757	0.497029	0.328345	0.326776	33	NA	NA	NA	NA	NA
PCHOLN1836_HSABCt	ABCB4	5244	Transport, extracellular	3858	53.28	0.452	0	0.000425487	0.000212743	0.000212743	intermediate	0.207757	0.497029	0.328345	0.326776	33	NA	NA	NA	NA	NA
PCHOLN183_HSABCt	ABCB4	5244	Transport, extracellular	3858	53.28	0.452	0	0.000425487	0.000212743	0.000212743	intermediate	0.207757	0.497029	0.328345	0.326776	33	NA	NA	NA	NA	NA
PCHOLN19_HSABCt	ABCB4	5244	Transport, extracellular	3858	53.28	0.452	0	0.000425487	0.000212743	0.000212743	intermediate	0.207757	0.497029	0.328345	0.326776	33	NA	NA	NA	NA	NA
PCHOLN201_HSABCt	ABCB4	5244	Transport, extracellular	3858	53.28	0.452	0	0.000425487	0.000212743	0.000212743	intermediate	0.207757	0.497029	0.328345	0.326776	33	NA	NA	NA	NA	NA
PCHOLN203_HSABCt	ABCB4	5244	Transport, extracellular	3858	53.28	0.452	0	0.000425487	0.000212743	0.000212743	intermediate	0.207757	0.497029	0.328345	0.326776	33	NA	NA	NA	NA	NA
PCHOLN204_HSABCt	ABCB4	5244	Transport, extracellular	3858	53.28	0.452	0	0.000425487	0.000212743	0.000212743	intermediate	0.207757	0.497029	0.328345	0.326776	33	NA	NA	NA	NA	NA
PCHOLN205_HSABCt	ABCB4	5244	Transport, extracellular	3858	53.28	0.452	0	0.000425487	0.000212743	0.000212743	intermediate	0.207757	0.497029	0.328345	0.326776	33	NA	NA	NA	NA	NA
PCHOLN224_HSABCt	ABCB4	5244	Transport, extracellular	3858	53.28	0.452	0	0.000425487	0.000212743	0.000212743	intermediate	0.207757	0.497029	0.328345	0.326776	33	NA	NA	NA	NA	NA
PCHOLN2254_HSABCt	ABCB4	5244	Transport, extracellular	3858	53.28	0.452	0	0.000425487	0.000212743	0.000212743	intermediate	0.207757	0.497029	0.328345	0.326776	33	NA	NA	NA	NA	NA
PCHOLN225_HSABCt	ABCB4	5244	Transport, extracellular	3858	53.28	0.452	0	0.000425487	0.000212743	0.000212743	intermediate	0.207757	0.497029	0.328345	0.326776	33	NA	NA	NA	NA	NA
PCHOLN264_HSABCt	ABCB4	5244	Transport, extracellular	3858	53.28	0.452	0	0.000425487	0.000212743	0.000212743	intermediate	0.207757	0.497029	0.328345	0.326776	33	NA	NA	NA	NA	NA
PCHOLOLE_HSABCt	ABCB4	5244	Transport, extracellular	3858	53.28	0.452	0	0.000425487	0.000212743	0.000212743	intermediate	0.207757	0.497029	0.328345	0.326776	33	NA	NA	NA	NA	NA
PCHOLPALME-HSABCt	ABCB4	5244	Transport, extracellular	3858	53.28	0.452	0	0.000425487	0.000212743	0.000212743	intermediate	0.207757	0.497029	0.328345	0.326776	33	NA	NA	NA	NA	NA
PCHOLSTE_HSABCt	ABCB4	5244	Transport, extracellular	3858	53.28	0.452	0	0.000425487	0.000212743	0.000212743	intermediate	0.207757	0.497029	0.328345	0.326776	33	NA	NA	NA	NA	NA
PCt	ABCB4	5244	Transport, extracellular	3858	53.28	0.452	0	0.00468035	0.000425487	0.00425487	intermediate	0.207757	0.497029	0.328345	0.326776	33	NA	NA	NA	NA	NA
PEFLIP	ABCB4	5244	Transport, extracellular	3858	53.28	0.452	0	0.00276566	0.000212743	0.00255292	intermediate	0.207757	0.497029	0.328345	0.326776	33	NA	NA	NA	NA	NA
PEPALM_HSASBCt	ABCB4	5244	Transport, extracellular	3858	53.28	0.452	0	0.000425487	0.000212743	0.000212743	intermediate	0.207757	0.497029	0.328345	0.326776	33	NA	NA	NA	NA	NA
HMR_6975	KMT2E	55904	Lysine metabolism	5574	49.37	0.436	68.89	0.00212743	0.000957345	0.00117009	intermediate	0.0754622	0.122063	-0.0645802	0.0405071	3	0.1547	0.0869	0.5619	0.810334	1
HMR_6976	KMT2E	55904	Lysine metabolism	5574	49.37	0.436	68.89	0.0022338	0.00106372	0.00117009	intermediate	0.0754622	0.122063	-0.0645802	0.0405071	3	0.1547	0.0869	0.5619	0.810334	1
HMR_6977	KMT2E	55904	Lysine metabolism	5574	49.37	0.436	68.89	0.0022338	0.00106372	0.00117009	intermediate	0.0754622	0.122063	-0.0645802	0.0405071	3	0.1547	0.0869	0.5619	0.810334	1
HMR_0678	AGK	55750	Glycerophospholipid metabolism	1266	53	0.482	99.29	0.000212743	0.000106372	0.000106372	intermediate	0.00160433	0.175699	0.0176217	0.184067	1	0.17805	0.1162	0.6524	1	1
34DHPLACOX	ALDH3B1	221	Tyrosine metabolism	1404	34.26	0.644	0	0.000319115	0.000106372	0.000212743	intermediate	0.118364	0.171046	-0.0390348	0.0863088	19	NA	NA	NA	NA	NA
34DHPLACOX_NADP_	ALDH3B1	221	Tyrosine metabolism	1404	34.26	0.644	0	0.000319115	0.000106372	0.000212743	intermediate	0.118364	0.171046	-0.0390348	0.0863088	19	NA	NA	NA	NA	NA
34DHXMANDACOX	ALDH3B1	221	Tyrosine metabolism	1404	34.26	0.644	0	0.000425487	0.000212743	0.000212743	intermediate	0.118364	0.171046	-0.0390348	0.0863088	19	NA	NA	NA	NA	NA
34DHXMANDACOX_NADP_	ALDH3B1	221	Tyrosine metabolism	1404	34.26	0.644	0	0.000425487	0.000212743	0.000212743	intermediate	0.118364	0.171046	-0.0390348	0.0863088	19	NA	NA	NA	NA	NA
3M4HDXPAC	ALDH3B1	221	Tyrosine metabolism	1404	34.26	0.644	0	0.000319115	0.000106372	0.000212743	intermediate	0.118364	0.171046	-0.0390348	0.0863088	19	NA	NA	NA	NA	NA
3MOX4HOXPGALDOX	ALDH3B1	221	Tyrosine metabolism	1404	34.26	0.644	0	0.000319115	0.000212743	0.000106372	intermediate	0.118364	0.171046	-0.0390348	0.0863088	19	NA	NA	NA	NA	NA
3MOX4HOXPGALDOX_NADP_	ALDH3B1	221	Tyrosine metabolism	1404	34.26	0.644	0	0.000319115	0.000212743	0.000106372	intermediate	0.118364	0.171046	-0.0390348	0.0863088	19	NA	NA	NA	NA	NA
4HOXPACDOX_NADP_	ALDH3B1	221	Tyrosine metabolism	1404	34.26	0.644	0	0.000212743	0.000106372	0.000106372	intermediate	0.118364	0.171046	-0.0390348	0.0863088	19	NA	NA	NA	NA	NA
ALDD2x	ALDH3B1	221	Glycolysis/gluconeogenesis	1404	34.26	0.644	0	0.00191469	0.00127646	0.00063823	intermediate	0.118364	0.171046	-0.0390348	0.0863088	19	NA	NA	NA	NA	NA
ALDD2y	ALDH3B1	221	Glycolysis/gluconeogenesis	1404	34.26	0.644	0	0.00191469	0.00127646	0.00063823	intermediate	0.118364	0.171046	-0.0390348	0.0863088	19	NA	NA	NA	NA	NA
GCALDD	ALDH3B1	221	Glyoxylate and dicarboxylate metabolism	1404	34.26	0.644	0	0.000531858	0.000212743	0.000319115	intermediate	0.118364	0.171046	-0.0390348	0.0863088	19	NA	NA	NA	NA	NA
HMR_6790	ALDH3B1	221	Phenylalanine metabolism	1404	34.26	0.644	0	0.000212743	0.000106372	0.000106372	intermediate	0.118364	0.171046	-0.0390348	0.0863088	19	NA	NA	NA	NA	NA
LCADi	ALDH3B1	221	Pyruvate metabolism	1404	34.26	0.644	0	0.00117009	0.000106372	0.00106372	intermediate	0.118364	0.171046	-0.0390348	0.0863088	19	NA	NA	NA	NA	NA
LCADi_D	ALDH3B1	221	Pyruvate metabolism	1404	34.26	0.644	0	0.000531858	0.000212743	0.000319115	intermediate	0.118364	0.171046	-0.0390348	0.0863088	19	NA	NA	NA	NA	NA
MACOXO	ALDH3B1	221	Histidine metabolism	1404	34.26	0.644	0	0.000212743	0.000106372	0.000106372	intermediate	0.118364	0.171046	-0.0390348	0.0863088	19	NA	NA	NA	NA	NA
r0545	ALDH3B1	221	Phenylalanine metabolism	1404	34.26	0.644	0	0.000319115	0.000106372	0.000212743	intermediate	0.118364	0.171046	-0.0390348	0.0863088	19	NA	NA	NA	NA	NA
r0546	ALDH3B1	221	Miscellaneous	1404	34.26	0.644	0	0.000212743	0.000106372	0.000106372	intermediate	0.118364	0.171046	-0.0390348	0.0863088	19	NA	NA	NA	NA	NA
r0547	ALDH3B1	221	Phenylalanine metabolism	1404	34.26	0.644	0	0.000319115	0.000106372	0.000212743	intermediate	0.118364	0.171046	-0.0390348	0.0863088	19	NA	NA	NA	NA	NA
r0548	ALDH3B1	221	Miscellaneous	1404	34.26	0.644	0	0.000212743	0.000106372	0.000106372	intermediate	0.118364	0.171046	-0.0390348	0.0863088	19	NA	NA	NA	NA	NA
GGLUCT	GGCT	79017	Glutathione metabolism	NA	NA	NA	NA	0.00319115	0.000106372	0.00308478	intermediate	0.100892	NA	NA	NA	2	NA	NA	NA	NA	NA
r0568	GGCT	79017	Glutathione metabolism	NA	NA	NA	NA	0.00446761	0.000106372	0.00436124	intermediate	0.100892	NA	NA	NA	2	NA	NA	NA	NA	NA
HMR_0672	PNPLA4	8228	Glycerophospholipid metabolism	759	54.52	0.493	0	0.000212743	0.000106372	0.000106372	intermediate	NA	NA	NA	NA	2	NA	NA	NA	NA	NA
RETH	PNPLA4	8228	Vitamin A metabolism	759	54.52	0.493	0	0.00127646	0.000212743	0.00106372	intermediate	NA	NA	NA	NA	2	NA	NA	NA	NA	NA
DURIPP	UPP2	151531	Nucleotide interconversion	1122	52.27	0.462	73.8	0.000850973	0.000531858	0.000319115	intermediate	0.293071	0.581616	0.140985	0.269605	2	0.1898	0.1113	0.5864	0.863061	1
PYNP2r	UPP2	151531	Pyrimidine catabolism	1122	52.27	0.462	73.8	0.00106372	0.000744602	0.000319115	intermediate	0.293071	0.581616	0.140985	0.269605	2	0.1898	0.1113	0.5864	0.863061	1
PAFH	PAFAH1B1	5048	Glycerophospholipid metabolism	1230	56.54	0.441	95.85	0.00106372	0.000212743	0.000850973	intermediate	0.0711866	0.105303	0.0727485	0.172607	1	0.14722	0.0505	0.343	1	1
NOS1	NOS2	4843	Arginine and proline metabolism	3459	44.04	0.575	99.13	0.00967982	0.00936071	0.000319115	intermediate	0.0878046	0.208505	0.0517795	0.150175	4	0.14237	0.1295	0.9094	1	1
NOS2	NOS2	4843	Arginine and proline metabolism	3459	44.04	0.575	99.13	0.00297841	0.000106372	0.00287203	intermediate	0.0878046	0.208505	0.0517795	0.150175	4	0.14237	0.1295	0.9094	1	1
r0024	NOS2	4843	Arginine and proline metabolism	3459	44.04	0.575	99.13	0.00297841	0.000106372	0.00287203	intermediate	0.0878046	0.208505	0.0517795	0.150175	4	0.14237	0.1295	0.9094	1	1
r0145	NOS2	4843	Arginine and proline metabolism	3459	44.04	0.575	99.13	0.0122327	0.00936071	0.00287203	intermediate	0.0878046	0.208505	0.0517795	0.150175	4	0.14237	0.1295	0.9094	1	1
CITt4_2	SLC13A2	9058	Transport, extracellular	1923	40.98	0.599	90.33	0.00117009	0	0.00117009	top	0.125834	0.188997	0.316255	0.479852	3	0.1723	0.1723	0.9999	1	1
HMR_9610	SLC13A2	9058	Transport, extracellular	1923	40.98	0.599	90.33	0.000744602	0	0.000744602	top	0.125834	0.188997	0.316255	0.479852	3	0.1723	0.1723	0.9999	1	1
SUCCt4_2	SLC13A2	9058	Transport, extracellular	1923	40.98	0.599	90.33	0.000744602	0	0.000744602	top	0.125834	0.188997	0.316255	0.479852	3	0.1723	0.1723	0.9999	1	1
TKT1	TKTL1	8277	Pentose phosphate pathway	1788	52.45	0.53	98.32	0.00106372	0.000531858	0.000531858	intermediate	NA	NA	NA	NA	2	0.40515	0.244	0.6024	0.422091	1
TKT2	TKTL1	8277	Pentose phosphate pathway	1788	52.45	0.53	98.32	0.00117009	0.000425487	0.000744602	intermediate	NA	NA	NA	NA	2	0.40515	0.244	0.6024	0.422091	1
PIACGT	PIGQ	9091	Phosphatidylinositol phosphate metabolism	2280	40.53	0.655	70.92	0.00106372	0.000531858	0.000531858	intermediate	-0.0858066	-0.0576758	-0.0775479	0.157172	1	0.1322	0.1667	1.2612	0.00011379	1
r0525	AASS	10157	Lysine metabolism	2778	52.42	0.442	99.24	0.00191469	0.000212743	0.00170195	intermediate	0.0948148	0.038162	-0.00964536	-0.0721173	3	0.21437	0.1799	0.8391	1	1
SACCD3m	AASS	10157	Lysine metabolism	2778	52.42	0.442	99.24	0.00212743	0.00191469	0.000212743	intermediate	0.0948148	0.038162	-0.00964536	-0.0721173	3	0.21437	0.1799	0.8391	1	1
SACCD4m	AASS	10157	Lysine metabolism	2778	52.42	0.442	99.24	0.00191469	0.000212743	0.00170195	intermediate	0.0948148	0.038162	-0.00964536	-0.0721173	3	0.21437	0.1799	0.8391	1	1
HMR_0812	ST3GAL1	6482	Glycosphingolipid metabolism	1020	39.33	0.57	0	0.0014892	0.000319115	0.00117009	intermediate	0.169389	0.200039	0.146367	0.112803	7	NA	NA	NA	NA	NA
HMR_0817	ST3GAL1	6482	Glycosphingolipid metabolism	1020	39.33	0.57	0	0.00170195	0.000425487	0.00127646	intermediate	0.169389	0.200039	0.146367	0.112803	7	NA	NA	NA	NA	NA
HMR_0837	ST3GAL1	6482	Glycosphingolipid metabolism	1020	39.33	0.57	0	0.0022338	0.00063823	0.00159557	intermediate	0.169389	0.200039	0.146367	0.112803	7	NA	NA	NA	NA	NA
HMR_0844	ST3GAL1	6482	Glycosphingolipid metabolism	1020	39.33	0.57	0	0.00191469	0.000531858	0.00138283	intermediate	0.169389	0.200039	0.146367	0.112803	7	NA	NA	NA	NA	NA
S23T2g	ST3GAL1	6482	Keratan sulfate synthesis	1020	39.33	0.57	0	0.000425487	0.000212743	0.000212743	intermediate	0.169389	0.200039	0.146367	0.112803	7	NA	NA	NA	NA	NA
S23T4g	ST3GAL1	6482	Keratan sulfate synthesis	1020	39.33	0.57	0	0.000425487	0.000212743	0.000212743	intermediate	0.169389	0.200039	0.146367	0.112803	7	NA	NA	NA	NA	NA
S23Tg	ST3GAL1	6482	O-glycan metabolism	1020	39.33	0.57	0	0.000425487	0.000212743	0.000212743	intermediate	0.169389	0.200039	0.146367	0.112803	7	NA	NA	NA	NA	NA
CYOOm2i	UQCRC1	7384	Oxidative phosphorylation	1440	47.6	0.583	81.04	0.00106372	0.000425487	0.00063823	intermediate	0.255964	0.225071	0.00580833	0.250774	2	0.1188	0.0806	0.6787	1	1
CYOR_u10mi	UQCRC1	7384	Oxidative phosphorylation	1440	47.6	0.583	81.04	0.00457398	0.0022338	0.00234018	intermediate	0.255964	0.225071	0.00580833	0.250774	2	0.1188	0.0806	0.6787	1	1
ABUTt4_2_r	SLC6A13	6540	Transport, extracellular	1806	43.25	0.565	0	0.000744602	0.000106372	0.00063823	intermediate	0.132323	0.250083	0.0158805	0.00615856	2	NA	NA	NA	NA	NA
HMR_9613	SLC6A13	6540	Transport, extracellular	1806	43.25	0.565	0	0.00287203	0.00117009	0.00170195	intermediate	0.132323	0.250083	0.0158805	0.00615856	2	NA	NA	NA	NA	NA
S2TASE1ly	IDS	3423	Heparan sulfate degradation	NA	NA	NA	NA	0.000319115	0.000106372	0.000212743	intermediate	NA	NA	NA	NA	3	NA	NA	NA	NA	NA
S2TASE2ly	IDS	3423	Heparan sulfate degradation	NA	NA	NA	NA	0.000319115	0.000106372	0.000212743	intermediate	NA	NA	NA	NA	3	NA	NA	NA	NA	NA
S2TASE3ly	IDS	3423	Chondroitin sulfate degradation	NA	NA	NA	NA	0.000425487	0.000212743	0.000212743	intermediate	NA	NA	NA	NA	3	NA	NA	NA	NA	NA
HMR_9617	SLC6A7	6534	Transport, extracellular	1908	39.88	0.597	99.84	0.00967982	0.00446761	0.00521221	intermediate	0.0725516	0.110479	0.0499524	0.0789436	2	0.04379	0.0341	0.7791	1	1
PROt4_2_r	SLC6A7	6534	Transport, extracellular	1908	39.88	0.597	99.84	0.00755239	0.00340389	0.00414849	intermediate	0.0725516	0.110479	0.0499524	0.0789436	2	0.04379	0.0341	0.7791	1	1
HMR_0593	ABHD5	51099	Glycerophospholipid metabolism	1047	54.53	0.456	99.71	0.0142538	0.000212743	0.0140411	intermediate	0.0883515	0.484935	0.0100752	0.165883	1	0.05652	0.0383	0.678	1	1
PI4P3K	PIK3C2A	5286	Inositol phosphate metabolism	5058	48.61	0.393	99.58	0.00063823	0.000319115	0.000319115	intermediate	0.0371049	0.077632	0.0455846	0.119268	4	0.15649	0.0705	0.4504	1	1
PI5P3K	PIK3C2A	5286	Inositol phosphate metabolism	5058	48.61	0.393	99.58	0.00063823	0.000319115	0.000319115	intermediate	0.0371049	0.077632	0.0455846	0.119268	4	0.15649	0.0705	0.4504	1	1
PIK3	PIK3C2A	5286	Inositol phosphate metabolism	5058	48.61	0.393	99.58	0.000744602	0.000425487	0.000319115	intermediate	0.0371049	0.077632	0.0455846	0.119268	4	0.15649	0.0705	0.4504	1	1
RE2973N	PIK3C2A	5286	Phosphatidylinositol phosphate metabolism	5058	48.61	0.393	99.58	0.000319115	0.000212743	0.000106372	intermediate	0.0371049	0.077632	0.0455846	0.119268	4	0.15649	0.0705	0.4504	1	1
GLCNACT1g	EXTL3	2137	Chondroitin synthesis	2757	45.7	0.566	100	0.000425487	0.000212743	0.000212743	intermediate	0.241961	0.442373	-0.00407419	0.294059	5	0.01959	0.0168	0.8567	1	1
GLCNACT2g	EXTL3	2137	Chondroitin synthesis	2757	45.7	0.566	100	0.000425487	0.000212743	0.000212743	intermediate	0.241961	0.442373	-0.00407419	0.294059	5	0.01959	0.0168	0.8567	1	1
GLCNACT3g	EXTL3	2137	Chondroitin synthesis	2757	45.7	0.566	100	0.000425487	0.000212743	0.000212743	intermediate	0.241961	0.442373	-0.00407419	0.294059	5	0.01959	0.0168	0.8567	1	1
GLCNACT4g	EXTL3	2137	Chondroitin synthesis	2757	45.7	0.566	100	0.000425487	0.000212743	0.000212743	intermediate	0.241961	0.442373	-0.00407419	0.294059	5	0.01959	0.0168	0.8567	1	1
GLCNACT5g	EXTL3	2137	Chondroitin synthesis	2757	45.7	0.566	100	0.000425487	0.000212743	0.000212743	intermediate	0.241961	0.442373	-0.00407419	0.294059	5	0.01959	0.0168	0.8567	1	1
FAEL183	ELOVL5	60481	Fatty acid synthesis	978	55.37	0.473	91.72	0.0149984	0.000425487	0.0145729	intermediate	-0.0170247	0.280432	0.0798331	0.22756	39	0.06582	0.0498	0.7573	1	1
FAEL184	ELOVL5	60481	Fatty acid synthesis	978	55.37	0.473	91.72	0.014892	0.000425487	0.0144665	intermediate	-0.0170247	0.280432	0.0798331	0.22756	39	0.06582	0.0498	0.7573	1	1
FAEL204	ELOVL5	60481	Fatty acid synthesis	978	55.37	0.473	91.72	0.0149984	0.000531858	0.0144665	intermediate	-0.0170247	0.280432	0.0798331	0.22756	39	0.06582	0.0498	0.7573	1	1
FAEL205	ELOVL5	60481	Fatty acid synthesis	978	55.37	0.473	91.72	0.0147857	0.000425487	0.0143602	intermediate	-0.0170247	0.280432	0.0798331	0.22756	39	0.06582	0.0498	0.7573	1	1
FAS100COA	ELOVL5	60481	Fatty acid synthesis	978	55.37	0.473	91.72	0.0145729	0.000319115	0.0142538	intermediate	-0.0170247	0.280432	0.0798331	0.22756	39	0.06582	0.0498	0.7573	1	1
FAS120COA	ELOVL5	60481	Fatty acid synthesis	978	55.37	0.473	91.72	0.0145729	0.000319115	0.0142538	intermediate	-0.0170247	0.280432	0.0798331	0.22756	39	0.06582	0.0498	0.7573	1	1
FAS140COA	ELOVL5	60481	Fatty acid synthesis	978	55.37	0.473	91.72	0.0151048	0.000425487	0.0146793	intermediate	-0.0170247	0.280432	0.0798331	0.22756	39	0.06582	0.0498	0.7573	1	1
FAS160COA	ELOVL5	60481	Fatty acid synthesis	978	55.37	0.473	91.72	0.0158494	0.000531858	0.0153175	intermediate	-0.0170247	0.280432	0.0798331	0.22756	39	0.06582	0.0498	0.7573	1	1
FAS180COA	ELOVL5	60481	Fatty acid synthesis	978	55.37	0.473	91.72	0.0160621	0.000531858	0.0155303	intermediate	-0.0170247	0.280432	0.0798331	0.22756	39	0.06582	0.0498	0.7573	1	1
HMR_2190	ELOVL5	60481	Fatty acid synthesis	978	55.37	0.473	91.72	0.0145729	0.000531858	0.0140411	intermediate	-0.0170247	0.280432	0.0798331	0.22756	39	0.06582	0.0498	0.7573	1	1
HMR_2211	ELOVL5	60481	Fatty acid synthesis	978	55.37	0.473	91.72	0.0144665	0.000425487	0.0140411	intermediate	-0.0170247	0.280432	0.0798331	0.22756	39	0.06582	0.0498	0.7573	1	1
HMR_2215	ELOVL5	60481	Fatty acid synthesis	978	55.37	0.473	91.72	0.0144665	0.000425487	0.0140411	intermediate	-0.0170247	0.280432	0.0798331	0.22756	39	0.06582	0.0498	0.7573	1	1
HMR_2259	ELOVL5	60481	Fatty acid synthesis	978	55.37	0.473	91.72	0.0142538	0.000212743	0.0140411	intermediate	-0.0170247	0.280432	0.0798331	0.22756	39	0.06582	0.0498	0.7573	1	1
HMR_2263	ELOVL5	60481	Fatty acid synthesis	978	55.37	0.473	91.72	0.0144665	0.000425487	0.0140411	intermediate	-0.0170247	0.280432	0.0798331	0.22756	39	0.06582	0.0498	0.7573	1	1
HMR_2267	ELOVL5	60481	Fatty acid synthesis	978	55.37	0.473	91.72	0.0144665	0.000425487	0.0140411	intermediate	-0.0170247	0.280432	0.0798331	0.22756	39	0.06582	0.0498	0.7573	1	1
HMR_2332	ELOVL5	60481	Fatty acid synthesis	978	55.37	0.473	91.72	0.0143602	0.000319115	0.0140411	intermediate	-0.0170247	0.280432	0.0798331	0.22756	39	0.06582	0.0498	0.7573	1	1
HMR_2342	ELOVL5	60481	Fatty acid synthesis	978	55.37	0.473	91.72	0.0144665	0.000425487	0.0140411	intermediate	-0.0170247	0.280432	0.0798331	0.22756	39	0.06582	0.0498	0.7573	1	1
HMR_2347	ELOVL5	60481	Fatty acid synthesis	978	55.37	0.473	91.72	0.0142538	0.000212743	0.0140411	intermediate	-0.0170247	0.280432	0.0798331	0.22756	39	0.06582	0.0498	0.7573	1	1
HMR_2353	ELOVL5	60481	Fatty acid synthesis	978	55.37	0.473	91.72	0.0143602	0.000319115	0.0140411	intermediate	-0.0170247	0.280432	0.0798331	0.22756	39	0.06582	0.0498	0.7573	1	1
HMR_2361	ELOVL5	60481	Fatty acid synthesis	978	55.37	0.473	91.72	0.0146793	0.00063823	0.0140411	intermediate	-0.0170247	0.280432	0.0798331	0.22756	39	0.06582	0.0498	0.7573	1	1
HMR_2395	ELOVL5	60481	Fatty acid synthesis	978	55.37	0.473	91.72	0.0144665	0.000425487	0.0140411	intermediate	-0.0170247	0.280432	0.0798331	0.22756	39	0.06582	0.0498	0.7573	1	1
HMR_2433	ELOVL5	60481	Fatty acid synthesis	978	55.37	0.473	91.72	0.0143602	0.000319115	0.0140411	intermediate	-0.0170247	0.280432	0.0798331	0.22756	39	0.06582	0.0498	0.7573	1	1
HMR_2530	ELOVL5	60481	Fatty acid synthesis	978	55.37	0.473	91.72	0.0143602	0.000319115	0.0140411	intermediate	-0.0170247	0.280432	0.0798331	0.22756	39	0.06582	0.0498	0.7573	1	1
HMR_2540	ELOVL5	60481	Fatty acid synthesis	978	55.37	0.473	91.72	0.0143602	0.000319115	0.0140411	intermediate	-0.0170247	0.280432	0.0798331	0.22756	39	0.06582	0.0498	0.7573	1	1
KAS8	ELOVL5	60481	Fatty acid synthesis	978	55.37	0.473	91.72	0.0153175	0.00063823	0.0146793	intermediate	-0.0170247	0.280432	0.0798331	0.22756	39	0.06582	0.0498	0.7573	1	1
RE0565C	ELOVL5	60481	Fatty acid synthesis	978	55.37	0.473	91.72	0.0146793	0.00063823	0.0140411	intermediate	-0.0170247	0.280432	0.0798331	0.22756	39	0.06582	0.0498	0.7573	1	1
RE0569C	ELOVL5	60481	Fatty acid synthesis	978	55.37	0.473	91.72	0.0144665	0.000425487	0.0140411	intermediate	-0.0170247	0.280432	0.0798331	0.22756	39	0.06582	0.0498	0.7573	1	1
RE3103C	ELOVL5	60481	Fatty acid oxidation	978	55.37	0.473	91.72	0.0144665	0.000425487	0.0140411	intermediate	-0.0170247	0.280432	0.0798331	0.22756	39	0.06582	0.0498	0.7573	1	1
RE3110C	ELOVL5	60481	Fatty acid oxidation	978	55.37	0.473	91.72	0.0144665	0.000425487	0.0140411	intermediate	-0.0170247	0.280432	0.0798331	0.22756	39	0.06582	0.0498	0.7573	1	1
RE3120C	ELOVL5	60481	Fatty acid oxidation	978	55.37	0.473	91.72	0.0144665	0.000425487	0.0140411	intermediate	-0.0170247	0.280432	0.0798331	0.22756	39	0.06582	0.0498	0.7573	1	1
RE3151C	ELOVL5	60481	Fatty acid oxidation	978	55.37	0.473	91.72	0.0145729	0.000531858	0.0140411	intermediate	-0.0170247	0.280432	0.0798331	0.22756	39	0.06582	0.0498	0.7573	1	1
RE3161C	ELOVL5	60481	Fatty acid oxidation	978	55.37	0.473	91.72	0.0143602	0.000319115	0.0140411	intermediate	-0.0170247	0.280432	0.0798331	0.22756	39	0.06582	0.0498	0.7573	1	1
RE3165C	ELOVL5	60481	Fatty acid oxidation	978	55.37	0.473	91.72	0.0144665	0.000425487	0.0140411	intermediate	-0.0170247	0.280432	0.0798331	0.22756	39	0.06582	0.0498	0.7573	1	1
RE3170C	ELOVL5	60481	Fatty acid oxidation	978	55.37	0.473	91.72	0.0144665	0.000425487	0.0140411	intermediate	-0.0170247	0.280432	0.0798331	0.22756	39	0.06582	0.0498	0.7573	1	1
RE3174C	ELOVL5	60481	Fatty acid oxidation	978	55.37	0.473	91.72	0.0143602	0.000319115	0.0140411	intermediate	-0.0170247	0.280432	0.0798331	0.22756	39	0.06582	0.0498	0.7573	1	1
RE3224C	ELOVL5	60481	Fatty acid synthesis	978	55.37	0.473	91.72	0.0147857	0.000744602	0.0140411	intermediate	-0.0170247	0.280432	0.0798331	0.22756	39	0.06582	0.0498	0.7573	1	1
RE3225C	ELOVL5	60481	Fatty acid synthesis	978	55.37	0.473	91.72	0.0143602	0.000319115	0.0140411	intermediate	-0.0170247	0.280432	0.0798331	0.22756	39	0.06582	0.0498	0.7573	1	1
RE3226C	ELOVL5	60481	Fatty acid synthesis	978	55.37	0.473	91.72	0.0143602	0.000319115	0.0140411	intermediate	-0.0170247	0.280432	0.0798331	0.22756	39	0.06582	0.0498	0.7573	1	1
RE3241C	ELOVL5	60481	Fatty acid synthesis	978	55.37	0.473	91.72	0.0145729	0.000531858	0.0140411	intermediate	-0.0170247	0.280432	0.0798331	0.22756	39	0.06582	0.0498	0.7573	1	1
ALOX52	ALOX5	240	Eicosanoid metabolism	2022	40.55	0.568	90.95	0.000531858	0.000106372	0.000425487	intermediate	NA	NA	NA	NA	3	0.06438	0.0611	0.9498	1	1
ALOX5	ALOX5	240	Eicosanoid metabolism	2022	40.55	0.568	90.95	0.00159557	0.000957345	0.00063823	intermediate	NA	NA	NA	NA	3	0.06438	0.0611	0.9498	1	1
HMR_1077	ALOX5	240	Arachidonic acid metabolism	2022	40.55	0.568	90.95	0.000212743	0.000106372	0.000106372	intermediate	NA	NA	NA	NA	3	0.06438	0.0611	0.9498	1	1
ACGAMPM	PGM3	5238	Aminosugar metabolism	1710	52.42	0.437	94.91	0.000319115	0.000212743	0.000106372	intermediate	0.0410352	0.0776073	0.0318075	0.0642791	1	0.1704	0.14	0.8216	1	1
ACYP	RWDD2A	112611	Glycolysis/gluconeogenesis	876	53.51	0.427	0	0.000425487	0.000212743	0.000212743	intermediate	0.0410352	0.052091	0.0318075	0.0642791	1	NA	NA	NA	NA	NA
ACP1_FMN_	ACPP	55	Vitamin B2 metabolism	1254	57.2	0.475	99.76	0.000425487	0.000212743	0.000212743	intermediate	-0.0763843	0.0976312	-0.0757073	0.157122	7	0.25341	0.1657	0.6537	0.0997784	1
LAPCOAl	ACPP	55	CoA catabolism	1254	57.2	0.475	99.76	0.000212743	0.000106372	0.000106372	intermediate	-0.0763843	0.0976312	-0.0757073	0.157122	7	0.25341	0.1657	0.6537	0.0997784	1
NTD2l	ACPP	55	Pyrimidine catabolism	1254	57.2	0.475	99.76	0.000212743	0.000106372	0.000106372	intermediate	-0.0763843	0.0976312	-0.0757073	0.157122	7	0.25341	0.1657	0.6537	0.0997784	1
NTD4l	ACPP	55	Pyrimidine catabolism	1254	57.2	0.475	99.76	0.000212743	0.000106372	0.000106372	intermediate	-0.0763843	0.0976312	-0.0757073	0.157122	7	0.25341	0.1657	0.6537	0.0997784	1
NTD5l	ACPP	55	Pyrimidine catabolism	1254	57.2	0.475	99.76	0.000212743	0.000106372	0.000106372	intermediate	-0.0763843	0.0976312	-0.0757073	0.157122	7	0.25341	0.1657	0.6537	0.0997784	1
NTD7l	ACPP	55	Purine catabolism	1254	57.2	0.475	99.76	0.000212743	0.000106372	0.000106372	intermediate	-0.0763843	0.0976312	-0.0757073	0.157122	7	0.25341	0.1657	0.6537	0.0997784	1
NTD9l	ACPP	55	Purine catabolism	1254	57.2	0.475	99.76	0.000212743	0.000106372	0.000106372	intermediate	-0.0763843	0.0976312	-0.0757073	0.157122	7	0.25341	0.1657	0.6537	0.0997784	1
MDH	MDH1	4190	Citric acid cycle	1056	55.42	0.455	94.6	0.0014892	0.000957345	0.000531858	intermediate	-0.044156	-0.106635	0.0570612	0.0894257	2	0.04404	0.0233	0.5287	0.523799	1
MDHm	MDH1	4190	Citric acid cycle	1056	55.42	0.455	94.6	0.00117009	0.000850973	0.000319115	intermediate	-0.044156	-0.106635	0.0570612	0.0894257	2	0.04404	0.0233	0.5287	0.523799	1
GLYLEUHYDROc	DPEP1	1800	Transport, extracellular	1233	39.01	0.622	58.15	0.00850973	0.000106372	0.00840336	intermediate	0.0320331	0.00924961	0.0151124	-0.0430005	2	0.20353	0.2467	1.212	0.88615	1
HMR_1085	DPEP1	1800	Leukotriene metabolism	1233	39.01	0.622	58.15	0.0048931	0.000106372	0.00478672	intermediate	0.0320331	0.00924961	0.0151124	-0.0430005	2	0.20353	0.2467	1.212	0.88615	1
1A25DHVITD3te	NPC1L1	29881	Transport, extracellular	4077	41.41	0.593	97.2	0.000212743	0	0.000212743	top	-0.00925552	0.0448296	0.18106	0.153883	1	0.18142	0.1728	0.9527	0.264708	1
XYLTer	XYLT2	64132	Chondroitin synthesis	2595	39.45	0.634	99.65	0.000531858	0.000319115	0.000212743	intermediate	-0.0890143	0.0277381	0.088717	0.317561	1	0.11029	0.0715	0.6479	1	1
CHOLD2m	CHDH	55349	Glycine, serine, alanine, and threonine metabolism	1782	42.23	0.635	98.99	0.000957345	0.000531858	0.000425487	intermediate	0.129462	0.185322	0.0438268	0.0856942	2	0.11118	0.1142	1.0272	1	1
HMR_4696	CHDH	55349	Glycine, serine, alanine, and threonine metabolism	1782	42.23	0.635	98.99	0.0014892	0.00127646	0.000212743	intermediate	0.129462	0.185322	0.0438268	0.0856942	2	0.11118	0.1142	1.0272	1	1
HMR_0765	GLT8D1	55830	Sphingolipid metabolism	1113	55.77	0.431	100	0.00063823	0.000425487	0.000212743	intermediate	0.00323878	-0.0669902	0.0256734	0.160345	1	0.15504	0.0722	0.4659	1	1
ALAtN1	SLC38A5	92745	Transport, extracellular	1416	46.89	0.566	98.73	0.00521221	0.0022338	0.00297841	intermediate	NA	NA	NA	NA	8	0.11235	0.0756	0.6733	1	1
ASNtN1	SLC38A5	92745	Transport, extracellular	1416	46.89	0.566	98.73	0.00702053	0.00329752	0.00372301	intermediate	NA	NA	NA	NA	8	0.11235	0.0756	0.6733	1	1
CYSSNAT5tc	SLC38A5	92745	Transport, extracellular	1416	46.89	0.566	98.73	0.00723327	0.00297841	0.00425487	intermediate	NA	NA	NA	NA	8	0.11235	0.0756	0.6733	1	1
GLNtN1	SLC38A5	92745	Transport, extracellular	1416	46.89	0.566	98.73	0.00733964	0.00287203	0.00446761	intermediate	NA	NA	NA	NA	8	0.11235	0.0756	0.6733	1	1
GLYSNAT5tc	SLC38A5	92745	Transport, extracellular	1416	46.89	0.566	98.73	0.00755239	0.00308478	0.00446761	intermediate	NA	NA	NA	NA	8	0.11235	0.0756	0.6733	1	1
HISSNAT5tc	SLC38A5	92745	Transport, extracellular	1416	46.89	0.566	98.73	0.00542495	0.00202106	0.00340389	intermediate	NA	NA	NA	NA	8	0.11235	0.0756	0.6733	1	1
HMR_9605	SLC38A5	92745	Transport, extracellular	1416	46.89	0.566	98.73	0.00521221	0.0022338	0.00297841	intermediate	NA	NA	NA	NA	8	0.11235	0.0756	0.6733	1	1
SERtN1	SLC38A5	92745	Transport, extracellular	1416	46.89	0.566	98.73	0.00616956	0.00234018	0.00382938	intermediate	NA	NA	NA	NA	8	0.11235	0.0756	0.6733	1	1
CE5025t	RALBP1	10928	Transport, extracellular	1965	54.21	0.473	0	0.000212743	0.000106372	0.000106372	intermediate	-0.0204232	0.040128	0.0588369	0.0457548	2	NA	NA	NA	NA	NA
CE5026t	RALBP1	10928	Transport, extracellular	1965	54.21	0.473	0	0.000319115	0.000106372	0.000212743	intermediate	-0.0204232	0.040128	0.0588369	0.0457548	2	NA	NA	NA	NA	NA
24_25VITD3Hm	CYP24A1	1591	Vitamin D metabolism	1542	56.18	0.514	79.77	0.000212743	0.000106372	0.000106372	intermediate	-0.142574	0.183264	0.0864852	0.0435133	1	0.13374	0.1254	0.9377	1	1
HMR_0942	CYP3A43	64816	Arachidonic acid metabolism	1512	52.6	0.417	0	0.00117009	0.000957345	0.000212743	intermediate	0.434609	0.355452	0.282655	0.381587	8	NA	NA	NA	NA	NA
HMR_0946	CYP3A43	64816	Arachidonic acid metabolism	1512	52.6	0.417	0	0.00117009	0.000957345	0.000212743	intermediate	0.434609	0.355452	0.282655	0.381587	8	NA	NA	NA	NA	NA
HMR_0950	CYP3A43	64816	Arachidonic acid metabolism	1512	52.6	0.417	0	0.00106372	0.000957345	0.000106372	intermediate	0.434609	0.355452	0.282655	0.381587	8	NA	NA	NA	NA	NA
HMR_0954	CYP3A43	64816	Arachidonic acid metabolism	1512	52.6	0.417	0	0.00106372	0.000957345	0.000106372	intermediate	0.434609	0.355452	0.282655	0.381587	8	NA	NA	NA	NA	NA
HMR_2029	CYP3A43	64816	Androgen and estrogen synthesis and metabolism	1512	52.6	0.417	0	0.000425487	0.000212743	0.000212743	intermediate	0.434609	0.355452	0.282655	0.381587	8	NA	NA	NA	NA	NA
HMR_2457	CYP3A43	64816	Linoleate metabolism	1512	52.6	0.417	0	0.00063823	0.000319115	0.000319115	intermediate	0.434609	0.355452	0.282655	0.381587	8	NA	NA	NA	NA	NA
P4503A43r	CYP3A43	64816	Steroid metabolism	1512	52.6	0.417	0	0.000212743	0.000212743	0	bottom	0.434609	0.355452	0.282655	0.381587	8	NA	NA	NA	NA	NA
RE2235R	CYP3A43	64816	Androgen and estrogen synthesis and metabolism	1512	52.6	0.417	0	0.000319115	0.000212743	0.000106372	intermediate	0.434609	0.355452	0.282655	0.381587	8	NA	NA	NA	NA	NA
AMY1e	SLC7A9	11136	Starch and sucrose metabolism	1461	47.59	0.531	100	0.000850973	0	0.000850973	top	-0.0886649	0.148175	-0.137606	0.0263445	86	0.10176	0.0908	0.8925	0.703217	1
AMY2e	SLC7A9	11136	Starch and sucrose metabolism	1461	47.59	0.531	100	0.000850973	0	0.000850973	top	-0.0886649	0.148175	-0.137606	0.0263445	86	0.10176	0.0908	0.8925	0.703217	1
CYSTALArBATtc	SLC7A9	11136	Transport, extracellular	1461	47.59	0.531	100	0.0124455	0.00733964	0.00510584	intermediate	-0.0886649	0.148175	-0.137606	0.0263445	86	0.10176	0.0908	0.8925	0.703217	1
CYSTLEUrBATtc	SLC7A9	11136	Transport, extracellular	1461	47.59	0.531	100	0.0103181	0.00659504	0.00372301	intermediate	-0.0886649	0.148175	-0.137606	0.0263445	86	0.10176	0.0908	0.8925	0.703217	1
CYSTSERex	SLC7A9	11136	Transport, extracellular	1461	47.59	0.531	100	0.0109563	0.00627593	0.00468035	intermediate	-0.0886649	0.148175	-0.137606	0.0263445	86	0.10176	0.0908	0.8925	0.703217	1
ORNALArBATtc	SLC7A9	11136	Transport, extracellular	1461	47.59	0.531	100	0.0162749	0.00914796	0.0071269	intermediate	-0.0886649	0.148175	-0.137606	0.0263445	86	0.10176	0.0908	0.8925	0.703217	1
ORNLEUrBATtc	SLC7A9	11136	Transport, extracellular	1461	47.59	0.531	100	0.0141474	0.00840336	0.00574407	intermediate	-0.0886649	0.148175	-0.137606	0.0263445	86	0.10176	0.0908	0.8925	0.703217	1
r0946	SLC7A9	11136	Transport, extracellular	1461	47.59	0.531	100	0.00882885	0.00457398	0.00425487	intermediate	-0.0886649	0.148175	-0.137606	0.0263445	86	0.10176	0.0908	0.8925	0.703217	1
r1992	SLC7A9	11136	Transport, extracellular	1461	47.59	0.531	100	0.0162749	0.00925433	0.00702053	intermediate	-0.0886649	0.148175	-0.137606	0.0263445	86	0.10176	0.0908	0.8925	0.703217	1
r1993	SLC7A9	11136	Transport, extracellular	1461	47.59	0.531	100	0.0168067	0.00914796	0.00765876	intermediate	-0.0886649	0.148175	-0.137606	0.0263445	86	0.10176	0.0908	0.8925	0.703217	1
r1994	SLC7A9	11136	Transport, extracellular	1461	47.59	0.531	100	0.0147857	0.00797787	0.00680779	intermediate	-0.0886649	0.148175	-0.137606	0.0263445	86	0.10176	0.0908	0.8925	0.703217	1
r1995	SLC7A9	11136	Transport, extracellular	1461	47.59	0.531	100	0.0153175	0.00808425	0.00723327	intermediate	-0.0886649	0.148175	-0.137606	0.0263445	86	0.10176	0.0908	0.8925	0.703217	1
r1996	SLC7A9	11136	Transport, extracellular	1461	47.59	0.531	100	0.0155303	0.00872248	0.00680779	intermediate	-0.0886649	0.148175	-0.137606	0.0263445	86	0.10176	0.0908	0.8925	0.703217	1
r1997	SLC7A9	11136	Transport, extracellular	1461	47.59	0.531	100	0.017445	0.0108499	0.00659504	intermediate	-0.0886649	0.148175	-0.137606	0.0263445	86	0.10176	0.0908	0.8925	0.703217	1
r1998	SLC7A9	11136	Transport, extracellular	1461	47.59	0.531	100	0.0162749	0.00967982	0.00659504	intermediate	-0.0886649	0.148175	-0.137606	0.0263445	86	0.10176	0.0908	0.8925	0.703217	1
r1999	SLC7A9	11136	Transport, extracellular	1461	47.59	0.531	100	0.0156366	0.00925433	0.0063823	intermediate	-0.0886649	0.148175	-0.137606	0.0263445	86	0.10176	0.0908	0.8925	0.703217	1
r2000	SLC7A9	11136	Transport, extracellular	1461	47.59	0.531	100	0.0147857	0.00829699	0.00648867	intermediate	-0.0886649	0.148175	-0.137606	0.0263445	86	0.10176	0.0908	0.8925	0.703217	1
r2001	SLC7A9	11136	Transport, extracellular	1461	47.59	0.531	100	0.0146793	0.00840336	0.00627593	intermediate	-0.0886649	0.148175	-0.137606	0.0263445	86	0.10176	0.0908	0.8925	0.703217	1
r2002	SLC7A9	11136	Transport, extracellular	1461	47.59	0.531	100	0.0149984	0.00872248	0.00627593	intermediate	-0.0886649	0.148175	-0.137606	0.0263445	86	0.10176	0.0908	0.8925	0.703217	1
r2003	SLC7A9	11136	Transport, extracellular	1461	47.59	0.531	100	0.0136156	0.00755239	0.00606318	intermediate	-0.0886649	0.148175	-0.137606	0.0263445	86	0.10176	0.0908	0.8925	0.703217	1
r2004	SLC7A9	11136	Transport, extracellular	1461	47.59	0.531	100	0.0130837	0.00723327	0.00585044	intermediate	-0.0886649	0.148175	-0.137606	0.0263445	86	0.10176	0.0908	0.8925	0.703217	1
r2005	SLC7A9	11136	Transport, extracellular	1461	47.59	0.531	100	0.0135092	0.00765876	0.00585044	intermediate	-0.0886649	0.148175	-0.137606	0.0263445	86	0.10176	0.0908	0.8925	0.703217	1
r2006	SLC7A9	11136	Transport, extracellular	1461	47.59	0.531	100	0.00978619	0.00436124	0.00542495	intermediate	-0.0886649	0.148175	-0.137606	0.0263445	86	0.10176	0.0908	0.8925	0.703217	1
r2007	SLC7A9	11136	Transport, extracellular	1461	47.59	0.531	100	0.0115945	0.00606318	0.00553133	intermediate	-0.0886649	0.148175	-0.137606	0.0263445	86	0.10176	0.0908	0.8925	0.703217	1
r2008	SLC7A9	11136	Transport, extracellular	1461	47.59	0.531	100	0.0177641	0.00978619	0.00797787	intermediate	-0.0886649	0.148175	-0.137606	0.0263445	86	0.10176	0.0908	0.8925	0.703217	1
r2009	SLC7A9	11136	Transport, extracellular	1461	47.59	0.531	100	0.0180832	0.00957345	0.00850973	intermediate	-0.0886649	0.148175	-0.137606	0.0263445	86	0.10176	0.0908	0.8925	0.703217	1
r2010	SLC7A9	11136	Transport, extracellular	1461	47.59	0.531	100	0.0160621	0.00840336	0.00765876	intermediate	-0.0886649	0.148175	-0.137606	0.0263445	86	0.10176	0.0908	0.8925	0.703217	1
r2011	SLC7A9	11136	Transport, extracellular	1461	47.59	0.531	100	0.0168067	0.0086161	0.00819062	intermediate	-0.0886649	0.148175	-0.137606	0.0263445	86	0.10176	0.0908	0.8925	0.703217	1
r2012	SLC7A9	11136	Transport, extracellular	1461	47.59	0.531	100	0.0168067	0.00914796	0.00765876	intermediate	-0.0886649	0.148175	-0.137606	0.0263445	86	0.10176	0.0908	0.8925	0.703217	1
r2013	SLC7A9	11136	Transport, extracellular	1461	47.59	0.531	100	0.0189342	0.0113818	0.00755239	intermediate	-0.0886649	0.148175	-0.137606	0.0263445	86	0.10176	0.0908	0.8925	0.703217	1
r2014	SLC7A9	11136	Transport, extracellular	1461	47.59	0.531	100	0.0175513	0.0101053	0.00744602	intermediate	-0.0886649	0.148175	-0.137606	0.0263445	86	0.10176	0.0908	0.8925	0.703217	1
r2015	SLC7A9	11136	Transport, extracellular	1461	47.59	0.531	100	0.0171258	0.00978619	0.00733964	intermediate	-0.0886649	0.148175	-0.137606	0.0263445	86	0.10176	0.0908	0.8925	0.703217	1
r2016	SLC7A9	11136	Transport, extracellular	1461	47.59	0.531	100	0.0162749	0.00882885	0.00744602	intermediate	-0.0886649	0.148175	-0.137606	0.0263445	86	0.10176	0.0908	0.8925	0.703217	1
r2017	SLC7A9	11136	Transport, extracellular	1461	47.59	0.531	100	0.0159557	0.00882885	0.0071269	intermediate	-0.0886649	0.148175	-0.137606	0.0263445	86	0.10176	0.0908	0.8925	0.703217	1
r2018	SLC7A9	11136	Transport, extracellular	1461	47.59	0.531	100	0.0164876	0.00925433	0.00723327	intermediate	-0.0886649	0.148175	-0.137606	0.0263445	86	0.10176	0.0908	0.8925	0.703217	1
r2019	SLC7A9	11136	Transport, extracellular	1461	47.59	0.531	100	0.0151048	0.00808425	0.00702053	intermediate	-0.0886649	0.148175	-0.137606	0.0263445	86	0.10176	0.0908	0.8925	0.703217	1
r2020	SLC7A9	11136	Transport, extracellular	1461	47.59	0.531	100	0.0145729	0.00776513	0.00680779	intermediate	-0.0886649	0.148175	-0.137606	0.0263445	86	0.10176	0.0908	0.8925	0.703217	1
r2021	SLC7A9	11136	Transport, extracellular	1461	47.59	0.531	100	0.0149984	0.00819062	0.00680779	intermediate	-0.0886649	0.148175	-0.137606	0.0263445	86	0.10176	0.0908	0.8925	0.703217	1
r2022	SLC7A9	11136	Transport, extracellular	1461	47.59	0.531	100	0.0112754	0.0048931	0.0063823	intermediate	-0.0886649	0.148175	-0.137606	0.0263445	86	0.10176	0.0908	0.8925	0.703217	1
r2023	SLC7A9	11136	Transport, extracellular	1461	47.59	0.531	100	0.0130837	0.00659504	0.00648867	intermediate	-0.0886649	0.148175	-0.137606	0.0263445	86	0.10176	0.0908	0.8925	0.703217	1
r2024	SLC7A9	11136	Transport, extracellular	1461	47.59	0.531	100	0.015743	0.00925433	0.00648867	intermediate	-0.0886649	0.148175	-0.137606	0.0263445	86	0.10176	0.0908	0.8925	0.703217	1
r2026	SLC7A9	11136	Transport, extracellular	1461	47.59	0.531	100	0.0142538	0.00797787	0.00627593	intermediate	-0.0886649	0.148175	-0.137606	0.0263445	86	0.10176	0.0908	0.8925	0.703217	1
r2027	SLC7A9	11136	Transport, extracellular	1461	47.59	0.531	100	0.0147857	0.00808425	0.00670141	intermediate	-0.0886649	0.148175	-0.137606	0.0263445	86	0.10176	0.0908	0.8925	0.703217	1
r2028	SLC7A9	11136	Transport, extracellular	1461	47.59	0.531	100	0.0149984	0.00872248	0.00627593	intermediate	-0.0886649	0.148175	-0.137606	0.0263445	86	0.10176	0.0908	0.8925	0.703217	1
r2029	SLC7A9	11136	Transport, extracellular	1461	47.59	0.531	100	0.0169131	0.0108499	0.00606318	intermediate	-0.0886649	0.148175	-0.137606	0.0263445	86	0.10176	0.0908	0.8925	0.703217	1
r2030	SLC7A9	11136	Transport, extracellular	1461	47.59	0.531	100	0.015743	0.00967982	0.00606318	intermediate	-0.0886649	0.148175	-0.137606	0.0263445	86	0.10176	0.0908	0.8925	0.703217	1
r2031	SLC7A9	11136	Transport, extracellular	1461	47.59	0.531	100	0.0151048	0.00925433	0.00585044	intermediate	-0.0886649	0.148175	-0.137606	0.0263445	86	0.10176	0.0908	0.8925	0.703217	1
r2032	SLC7A9	11136	Transport, extracellular	1461	47.59	0.531	100	0.0142538	0.00829699	0.00595681	intermediate	-0.0886649	0.148175	-0.137606	0.0263445	86	0.10176	0.0908	0.8925	0.703217	1
r2034	SLC7A9	11136	Transport, extracellular	1461	47.59	0.531	100	0.0144665	0.00872248	0.00574407	intermediate	-0.0886649	0.148175	-0.137606	0.0263445	86	0.10176	0.0908	0.8925	0.703217	1
r2035	SLC7A9	11136	Transport, extracellular	1461	47.59	0.531	100	0.0130837	0.00755239	0.00553133	intermediate	-0.0886649	0.148175	-0.137606	0.0263445	86	0.10176	0.0908	0.8925	0.703217	1
r2036	SLC7A9	11136	Transport, extracellular	1461	47.59	0.531	100	0.0125519	0.00723327	0.00531858	intermediate	-0.0886649	0.148175	-0.137606	0.0263445	86	0.10176	0.0908	0.8925	0.703217	1
r2037	SLC7A9	11136	Transport, extracellular	1461	47.59	0.531	100	0.0129773	0.00765876	0.00531858	intermediate	-0.0886649	0.148175	-0.137606	0.0263445	86	0.10176	0.0908	0.8925	0.703217	1
r2038	SLC7A9	11136	Transport, extracellular	1461	47.59	0.531	100	0.00925433	0.00436124	0.0048931	intermediate	-0.0886649	0.148175	-0.137606	0.0263445	86	0.10176	0.0908	0.8925	0.703217	1
r2039	SLC7A9	11136	Transport, extracellular	1461	47.59	0.531	100	0.0110627	0.00606318	0.00499947	intermediate	-0.0886649	0.148175	-0.137606	0.0263445	86	0.10176	0.0908	0.8925	0.703217	1
r2040	SLC7A9	11136	Transport, extracellular	1461	47.59	0.531	100	0.0168067	0.00936071	0.00744602	intermediate	-0.0886649	0.148175	-0.137606	0.0263445	86	0.10176	0.0908	0.8925	0.703217	1
r2041	SLC7A9	11136	Transport, extracellular	1461	47.59	0.531	100	0.0173386	0.00925433	0.00808425	intermediate	-0.0886649	0.148175	-0.137606	0.0263445	86	0.10176	0.0908	0.8925	0.703217	1
r2042	SLC7A9	11136	Transport, extracellular	1461	47.59	0.531	100	0.0153175	0.00808425	0.00723327	intermediate	-0.0886649	0.148175	-0.137606	0.0263445	86	0.10176	0.0908	0.8925	0.703217	1
r2043	SLC7A9	11136	Transport, extracellular	1461	47.59	0.531	100	0.0158494	0.00819062	0.00765876	intermediate	-0.0886649	0.148175	-0.137606	0.0263445	86	0.10176	0.0908	0.8925	0.703217	1
r2044	SLC7A9	11136	Transport, extracellular	1461	47.59	0.531	100	0.0160621	0.00882885	0.00723327	intermediate	-0.0886649	0.148175	-0.137606	0.0263445	86	0.10176	0.0908	0.8925	0.703217	1
r2045	SLC7A9	11136	Transport, extracellular	1461	47.59	0.531	100	0.0179768	0.0109563	0.00702053	intermediate	-0.0886649	0.148175	-0.137606	0.0263445	86	0.10176	0.0908	0.8925	0.703217	1
r2046	SLC7A9	11136	Transport, extracellular	1461	47.59	0.531	100	0.0168067	0.00978619	0.00702053	intermediate	-0.0886649	0.148175	-0.137606	0.0263445	86	0.10176	0.0908	0.8925	0.703217	1
r2047	SLC7A9	11136	Transport, extracellular	1461	47.59	0.531	100	0.0161685	0.00936071	0.00680779	intermediate	-0.0886649	0.148175	-0.137606	0.0263445	86	0.10176	0.0908	0.8925	0.703217	1
r2048	SLC7A9	11136	Transport, extracellular	1461	47.59	0.531	100	0.0153175	0.00840336	0.00691416	intermediate	-0.0886649	0.148175	-0.137606	0.0263445	86	0.10176	0.0908	0.8925	0.703217	1
r2049	SLC7A9	11136	Transport, extracellular	1461	47.59	0.531	100	0.0152111	0.00850973	0.00670141	intermediate	-0.0886649	0.148175	-0.137606	0.0263445	86	0.10176	0.0908	0.8925	0.703217	1
r2050	SLC7A9	11136	Transport, extracellular	1461	47.59	0.531	100	0.0155303	0.00882885	0.00670141	intermediate	-0.0886649	0.148175	-0.137606	0.0263445	86	0.10176	0.0908	0.8925	0.703217	1
r2051	SLC7A9	11136	Transport, extracellular	1461	47.59	0.531	100	0.0141474	0.00765876	0.00648867	intermediate	-0.0886649	0.148175	-0.137606	0.0263445	86	0.10176	0.0908	0.8925	0.703217	1
r2052	SLC7A9	11136	Transport, extracellular	1461	47.59	0.531	100	0.0136156	0.00733964	0.00627593	intermediate	-0.0886649	0.148175	-0.137606	0.0263445	86	0.10176	0.0908	0.8925	0.703217	1
r2053	SLC7A9	11136	Transport, extracellular	1461	47.59	0.531	100	0.0140411	0.00776513	0.00627593	intermediate	-0.0886649	0.148175	-0.137606	0.0263445	86	0.10176	0.0908	0.8925	0.703217	1
r2054	SLC7A9	11136	Transport, extracellular	1461	47.59	0.531	100	0.0103181	0.00446761	0.00585044	intermediate	-0.0886649	0.148175	-0.137606	0.0263445	86	0.10176	0.0908	0.8925	0.703217	1
r2055	SLC7A9	11136	Transport, extracellular	1461	47.59	0.531	100	0.0121264	0.00616956	0.00595681	intermediate	-0.0886649	0.148175	-0.137606	0.0263445	86	0.10176	0.0908	0.8925	0.703217	1
r2056	SLC7A9	11136	Transport, extracellular	1461	47.59	0.531	100	0.0164876	0.00957345	0.00691416	intermediate	-0.0886649	0.148175	-0.137606	0.0263445	86	0.10176	0.0908	0.8925	0.703217	1
r2057	SLC7A9	11136	Transport, extracellular	1461	47.59	0.531	100	0.0170195	0.00946708	0.00755239	intermediate	-0.0886649	0.148175	-0.137606	0.0263445	86	0.10176	0.0908	0.8925	0.703217	1
r2058	SLC7A9	11136	Transport, extracellular	1461	47.59	0.531	100	0.0149984	0.00829699	0.00670141	intermediate	-0.0886649	0.148175	-0.137606	0.0263445	86	0.10176	0.0908	0.8925	0.703217	1
r2059	SLC7A9	11136	Transport, extracellular	1461	47.59	0.531	100	0.0155303	0.00840336	0.0071269	intermediate	-0.0886649	0.148175	-0.137606	0.0263445	86	0.10176	0.0908	0.8925	0.703217	1
r2060	SLC7A9	11136	Transport, extracellular	1461	47.59	0.531	100	0.015743	0.00904159	0.00670141	intermediate	-0.0886649	0.148175	-0.137606	0.0263445	86	0.10176	0.0908	0.8925	0.703217	1
r2061	SLC7A9	11136	Transport, extracellular	1461	47.59	0.531	100	0.0176577	0.011169	0.00648867	intermediate	-0.0886649	0.148175	-0.137606	0.0263445	86	0.10176	0.0908	0.8925	0.703217	1
r2062	SLC7A9	11136	Transport, extracellular	1461	47.59	0.531	100	0.0164876	0.00999894	0.00648867	intermediate	-0.0886649	0.148175	-0.137606	0.0263445	86	0.10176	0.0908	0.8925	0.703217	1
r2063	SLC7A9	11136	Transport, extracellular	1461	47.59	0.531	100	0.0158494	0.00957345	0.00627593	intermediate	-0.0886649	0.148175	-0.137606	0.0263445	86	0.10176	0.0908	0.8925	0.703217	1
r2064	SLC7A9	11136	Transport, extracellular	1461	47.59	0.531	100	0.0149984	0.0086161	0.0063823	intermediate	-0.0886649	0.148175	-0.137606	0.0263445	86	0.10176	0.0908	0.8925	0.703217	1
r2065	SLC7A9	11136	Transport, extracellular	1461	47.59	0.531	100	0.014892	0.00872248	0.00616956	intermediate	-0.0886649	0.148175	-0.137606	0.0263445	86	0.10176	0.0908	0.8925	0.703217	1
r2066	SLC7A9	11136	Transport, extracellular	1461	47.59	0.531	100	0.0152111	0.00904159	0.00616956	intermediate	-0.0886649	0.148175	-0.137606	0.0263445	86	0.10176	0.0908	0.8925	0.703217	1
r2067	SLC7A9	11136	Transport, extracellular	1461	47.59	0.531	100	0.0138283	0.0078715	0.00595681	intermediate	-0.0886649	0.148175	-0.137606	0.0263445	86	0.10176	0.0908	0.8925	0.703217	1
r2068	SLC7A9	11136	Transport, extracellular	1461	47.59	0.531	100	0.0132965	0.00755239	0.00574407	intermediate	-0.0886649	0.148175	-0.137606	0.0263445	86	0.10176	0.0908	0.8925	0.703217	1
r2069	SLC7A9	11136	Transport, extracellular	1461	47.59	0.531	100	0.0137219	0.00797787	0.00574407	intermediate	-0.0886649	0.148175	-0.137606	0.0263445	86	0.10176	0.0908	0.8925	0.703217	1
r2070	SLC7A9	11136	Transport, extracellular	1461	47.59	0.531	100	0.00999894	0.00468035	0.00531858	intermediate	-0.0886649	0.148175	-0.137606	0.0263445	86	0.10176	0.0908	0.8925	0.703217	1
r2071	SLC7A9	11136	Transport, extracellular	1461	47.59	0.531	100	0.0118073	0.0063823	0.00542495	intermediate	-0.0886649	0.148175	-0.137606	0.0263445	86	0.10176	0.0908	0.8925	0.703217	1
CBPSam	CPS1	1373	Glutamate metabolism	4518	54.61	0.461	98.07	0.000212743	0.000106372	0.000106372	intermediate	0.0969072	0.155064	0.0305211	0.232641	2	0.12433	0.0818	0.6575	1	1
r0034	CPS1	1373	Urea cycle	4518	54.61	0.461	98.07	0.000106372	0	0.000106372	top	0.0969072	0.155064	0.0305211	0.232641	2	0.12433	0.0818	0.6575	1	1
NADH2_u10mi	NDUFS1	4719	Oxidative phosphorylation	2223	52.74	0.453	97.98	0.000744602	0.000319115	0.000425487	intermediate	0.0134636	0.0136591	0.0169097	0.0541343	1	0.19043	0.1075	0.5643	0.158553	1
ALASm	ALAS1	211	Glycine, serine, alanine, and threonine metabolism	1920	53.77	0.518	97.81	0.0228699	0.00106372	0.0218062	intermediate	-0.0176593	0.258458	-0.0197751	0.276793	3	0.1492	0.0956	0.6405	0.422091	1
r0196	ALAS1	211	Miscellaneous	1920	53.77	0.518	97.81	0.0229763	0.00106372	0.0219126	intermediate	-0.0176593	0.258458	-0.0197751	0.276793	3	0.1492	0.0956	0.6405	0.422091	1
r0517	ALAS1	211	Miscellaneous	1920	53.77	0.518	97.81	0.000106372	0.000106372	0	bottom	-0.0176593	0.258458	-0.0197751	0.276793	3	0.1492	0.0956	0.6405	0.422091	1
DASCBR	GLRX2	51022	Vitamin C metabolism	495	55.1	0.43	85.45	0.000850973	0.000425487	0.000425487	intermediate	-0.0214375	-0.0838522	0.032446	0.0470051	1	0.20168	0.2069	1.0257	0.613002	1
DRPA	DERA	51071	Pentose phosphate pathway	954	55.02	0.465	99.69	0.000957345	0.000212743	0.000744602	intermediate	0.341964	0.356092	0.113071	0.226943	1	0.13678	0.1178	0.861	1	1
12DHCHOLabc	ABCC2	1244	Transport, extracellular	4635	53.65	0.474	0	0.000531858	0.000212743	0.000319115	intermediate	-0.051501	-0.0890481	-0.0420555	-0.102872	60	NA	NA	NA	NA	NA
2HATVACIDGLUCteb	ABCC2	1244	Drug metabolism	4635	53.65	0.474	0	0.000212743	0.000106372	0.000106372	intermediate	-0.051501	-0.0890481	-0.0420555	-0.102872	60	NA	NA	NA	NA	NA
2HATVACIDteb	ABCC2	1244	Drug metabolism	4635	53.65	0.474	0	0.000531858	0.000319115	0.000212743	intermediate	-0.051501	-0.0890481	-0.0420555	-0.102872	60	NA	NA	NA	NA	NA
2HATVLACGLUCteb	ABCC2	1244	Drug metabolism	4635	53.65	0.474	0	0.000212743	0.000106372	0.000106372	intermediate	-0.051501	-0.0890481	-0.0420555	-0.102872	60	NA	NA	NA	NA	NA
2HATVLACteb	ABCC2	1244	Drug metabolism	4635	53.65	0.474	0	0.000425487	0.000212743	0.000212743	intermediate	-0.051501	-0.0890481	-0.0420555	-0.102872	60	NA	NA	NA	NA	NA
3DHCDCHOLabc	ABCC2	1244	Transport, extracellular	4635	53.65	0.474	0	0.00063823	0.000319115	0.000319115	intermediate	-0.051501	-0.0890481	-0.0420555	-0.102872	60	NA	NA	NA	NA	NA
3DHCHOLabc	ABCC2	1244	Transport, extracellular	4635	53.65	0.474	0	0.00063823	0.000319115	0.000319115	intermediate	-0.051501	-0.0890481	-0.0420555	-0.102872	60	NA	NA	NA	NA	NA
3DHDCAabc	ABCC2	1244	Transport, extracellular	4635	53.65	0.474	0	0.00063823	0.000319115	0.000319115	intermediate	-0.051501	-0.0890481	-0.0420555	-0.102872	60	NA	NA	NA	NA	NA
3DHLCAabc	ABCC2	1244	Transport, extracellular	4635	53.65	0.474	0	0.00063823	0.000319115	0.000319115	intermediate	-0.051501	-0.0890481	-0.0420555	-0.102872	60	NA	NA	NA	NA	NA
3HPVSteb	ABCC2	1244	Drug metabolism	4635	53.65	0.474	0	0.000425487	0.000212743	0.000212743	intermediate	-0.051501	-0.0890481	-0.0420555	-0.102872	60	NA	NA	NA	NA	NA
3HPVSTETteb	ABCC2	1244	Drug metabolism	4635	53.65	0.474	0	0.000212743	0.000106372	0.000106372	intermediate	-0.051501	-0.0890481	-0.0420555	-0.102872	60	NA	NA	NA	NA	NA
3ISPVSteb	ABCC2	1244	Drug metabolism	4635	53.65	0.474	0	0.000531858	0.000319115	0.000212743	intermediate	-0.051501	-0.0890481	-0.0420555	-0.102872	60	NA	NA	NA	NA	NA
4HATVACIDteb	ABCC2	1244	Drug metabolism	4635	53.65	0.474	0	0.000531858	0.000319115	0.000212743	intermediate	-0.051501	-0.0890481	-0.0420555	-0.102872	60	NA	NA	NA	NA	NA
4HATVLACteb	ABCC2	1244	Drug metabolism	4635	53.65	0.474	0	0.000531858	0.000319115	0.000212743	intermediate	-0.051501	-0.0890481	-0.0420555	-0.102872	60	NA	NA	NA	NA	NA
56DHPVSteb	ABCC2	1244	Drug metabolism	4635	53.65	0.474	0	0.000212743	0.000106372	0.000106372	intermediate	-0.051501	-0.0890481	-0.0420555	-0.102872	60	NA	NA	NA	NA	NA
6EPSteb	ABCC2	1244	Drug metabolism	4635	53.65	0.474	0	0.000425487	0.000212743	0.000212743	intermediate	-0.051501	-0.0890481	-0.0420555	-0.102872	60	NA	NA	NA	NA	NA
7DHCDCHOLabc	ABCC2	1244	Transport, extracellular	4635	53.65	0.474	0	0.000531858	0.000212743	0.000319115	intermediate	-0.051501	-0.0890481	-0.0420555	-0.102872	60	NA	NA	NA	NA	NA
7DHCHOLabc	ABCC2	1244	Transport, extracellular	4635	53.65	0.474	0	0.000531858	0.000212743	0.000319115	intermediate	-0.051501	-0.0890481	-0.0420555	-0.102872	60	NA	NA	NA	NA	NA
BILDGLCURte	ABCC2	1244	Transport, extracellular	4635	53.65	0.474	0	0.00138283	0.00063823	0.000744602	intermediate	-0.051501	-0.0890481	-0.0420555	-0.102872	60	NA	NA	NA	NA	NA
C05769te	ABCC2	1244	Transport, extracellular	4635	53.65	0.474	0	0.000425487	0.000212743	0.000212743	intermediate	-0.051501	-0.0890481	-0.0420555	-0.102872	60	NA	NA	NA	NA	NA
C05770te	ABCC2	1244	Transport, extracellular	4635	53.65	0.474	0	0.000425487	0.000212743	0.000212743	intermediate	-0.051501	-0.0890481	-0.0420555	-0.102872	60	NA	NA	NA	NA	NA
CA24Gte	ABCC2	1244	Transport, extracellular	4635	53.65	0.474	0	0.000212743	0.000106372	0.000106372	intermediate	-0.051501	-0.0890481	-0.0420555	-0.102872	60	NA	NA	NA	NA	NA
CA3Sabc	ABCC2	1244	Transport, extracellular	4635	53.65	0.474	0	0.000425487	0.000212743	0.000212743	intermediate	-0.051501	-0.0890481	-0.0420555	-0.102872	60	NA	NA	NA	NA	NA
CDCA24Gte	ABCC2	1244	Transport, extracellular	4635	53.65	0.474	0	0.000212743	0.000106372	0.000106372	intermediate	-0.051501	-0.0890481	-0.0420555	-0.102872	60	NA	NA	NA	NA	NA
CDCA3Gte	ABCC2	1244	Transport, extracellular	4635	53.65	0.474	0	0.000212743	0.000106372	0.000106372	intermediate	-0.051501	-0.0890481	-0.0420555	-0.102872	60	NA	NA	NA	NA	NA
COPROSTabc	ABCC2	1244	Transport, extracellular	4635	53.65	0.474	0	0.000531858	0.000212743	0.000319115	intermediate	-0.051501	-0.0890481	-0.0420555	-0.102872	60	NA	NA	NA	NA	NA
DCA24Gte	ABCC2	1244	Transport, extracellular	4635	53.65	0.474	0	0.000212743	0.000106372	0.000106372	intermediate	-0.051501	-0.0890481	-0.0420555	-0.102872	60	NA	NA	NA	NA	NA
DCA3Gte	ABCC2	1244	Transport, extracellular	4635	53.65	0.474	0	0.000212743	0.000106372	0.000106372	intermediate	-0.051501	-0.0890481	-0.0420555	-0.102872	60	NA	NA	NA	NA	NA
DCA3Sabc	ABCC2	1244	Transport, extracellular	4635	53.65	0.474	0	0.000425487	0.000212743	0.000212743	intermediate	-0.051501	-0.0890481	-0.0420555	-0.102872	60	NA	NA	NA	NA	NA
DSPVSteb	ABCC2	1244	Drug metabolism	4635	53.65	0.474	0	0.000212743	0.000106372	0.000106372	intermediate	-0.051501	-0.0890481	-0.0420555	-0.102872	60	NA	NA	NA	NA	NA
FOLABCCte	ABCC2	1244	Transport, extracellular	4635	53.65	0.474	0	0.00170195	0.000850973	0.000850973	intermediate	-0.051501	-0.0890481	-0.0420555	-0.102872	60	NA	NA	NA	NA	NA
GCA3Sabc	ABCC2	1244	Transport, extracellular	4635	53.65	0.474	0	0.000425487	0.000212743	0.000212743	intermediate	-0.051501	-0.0890481	-0.0420555	-0.102872	60	NA	NA	NA	NA	NA
GCDCA3Sabc	ABCC2	1244	Transport, extracellular	4635	53.65	0.474	0	0.000425487	0.000212743	0.000212743	intermediate	-0.051501	-0.0890481	-0.0420555	-0.102872	60	NA	NA	NA	NA	NA
GDCA3Sabc	ABCC2	1244	Transport, extracellular	4635	53.65	0.474	0	0.000425487	0.000212743	0.000212743	intermediate	-0.051501	-0.0890481	-0.0420555	-0.102872	60	NA	NA	NA	NA	NA
GUDCA3Sabc	ABCC2	1244	Transport, extracellular	4635	53.65	0.474	0	0.000425487	0.000212743	0.000212743	intermediate	-0.051501	-0.0890481	-0.0420555	-0.102872	60	NA	NA	NA	NA	NA
HC02194te	ABCC2	1244	Transport, extracellular	4635	53.65	0.474	0	0.0014892	0.000744602	0.000744602	intermediate	-0.051501	-0.0890481	-0.0420555	-0.102872	60	NA	NA	NA	NA	NA
HC02220te	ABCC2	1244	Transport, extracellular	4635	53.65	0.474	0	0.00127646	0.00063823	0.00063823	intermediate	-0.051501	-0.0890481	-0.0420555	-0.102872	60	NA	NA	NA	NA	NA
HCA24Gte	ABCC2	1244	Transport, extracellular	4635	53.65	0.474	0	0.000212743	0.000106372	0.000106372	intermediate	-0.051501	-0.0890481	-0.0420555	-0.102872	60	NA	NA	NA	NA	NA
HCA6Gte	ABCC2	1244	Transport, extracellular	4635	53.65	0.474	0	0.000212743	0.000106372	0.000106372	intermediate	-0.051501	-0.0890481	-0.0420555	-0.102872	60	NA	NA	NA	NA	NA
HDCA24Gte	ABCC2	1244	Transport, extracellular	4635	53.65	0.474	0	0.000212743	0.000106372	0.000106372	intermediate	-0.051501	-0.0890481	-0.0420555	-0.102872	60	NA	NA	NA	NA	NA
HDCA6Gte	ABCC2	1244	Transport, extracellular	4635	53.65	0.474	0	0.000212743	0.000106372	0.000106372	intermediate	-0.051501	-0.0890481	-0.0420555	-0.102872	60	NA	NA	NA	NA	NA
HMR_1897	ABCC2	1244	Transport, extracellular	4635	53.65	0.474	0	0.000957345	0.000212743	0.000744602	intermediate	-0.051501	-0.0890481	-0.0420555	-0.102872	60	NA	NA	NA	NA	NA
HYOCHOLabc	ABCC2	1244	Transport, extracellular	4635	53.65	0.474	0	0.00063823	0.000319115	0.000319115	intermediate	-0.051501	-0.0890481	-0.0420555	-0.102872	60	NA	NA	NA	NA	NA
ICDCHOLabc	ABCC2	1244	Transport, extracellular	4635	53.65	0.474	0	0.000531858	0.000212743	0.000319115	intermediate	-0.051501	-0.0890481	-0.0420555	-0.102872	60	NA	NA	NA	NA	NA
ISOCHOLabc	ABCC2	1244	Transport, extracellular	4635	53.65	0.474	0	0.000531858	0.000212743	0.000319115	intermediate	-0.051501	-0.0890481	-0.0420555	-0.102872	60	NA	NA	NA	NA	NA
LCA24Gte	ABCC2	1244	Transport, extracellular	4635	53.65	0.474	0	0.000212743	0.000106372	0.000106372	intermediate	-0.051501	-0.0890481	-0.0420555	-0.102872	60	NA	NA	NA	NA	NA
LCA3Gte	ABCC2	1244	Transport, extracellular	4635	53.65	0.474	0	0.000212743	0.000106372	0.000106372	intermediate	-0.051501	-0.0890481	-0.0420555	-0.102872	60	NA	NA	NA	NA	NA
LCA3Sabc	ABCC2	1244	Transport, extracellular	4635	53.65	0.474	0	0.000425487	0.000212743	0.000212743	intermediate	-0.051501	-0.0890481	-0.0420555	-0.102872	60	NA	NA	NA	NA	NA
MLTHFte1	ABCC2	1244	Transport, extracellular	4635	53.65	0.474	0	0.00117009	0.000744602	0.000425487	intermediate	-0.051501	-0.0890481	-0.0420555	-0.102872	60	NA	NA	NA	NA	NA
PVSATPtu	ABCC2	1244	Drug metabolism	4635	53.65	0.474	0	0.000531858	0.000212743	0.000319115	intermediate	-0.051501	-0.0890481	-0.0420555	-0.102872	60	NA	NA	NA	NA	NA
PVSGLUCteb	ABCC2	1244	Drug metabolism	4635	53.65	0.474	0	0.000212743	0.000106372	0.000106372	intermediate	-0.051501	-0.0890481	-0.0420555	-0.102872	60	NA	NA	NA	NA	NA
r0993	ABCC2	1244	Transport, extracellular	4635	53.65	0.474	0	0.00106372	0.000531858	0.000531858	intermediate	-0.051501	-0.0890481	-0.0420555	-0.102872	60	NA	NA	NA	NA	NA
TCA3Sabc	ABCC2	1244	Transport, extracellular	4635	53.65	0.474	0	0.000425487	0.000212743	0.000212743	intermediate	-0.051501	-0.0890481	-0.0420555	-0.102872	60	NA	NA	NA	NA	NA
TCDCA3Sabc	ABCC2	1244	Transport, extracellular	4635	53.65	0.474	0	0.000425487	0.000212743	0.000212743	intermediate	-0.051501	-0.0890481	-0.0420555	-0.102872	60	NA	NA	NA	NA	NA
TDCA3Sabc	ABCC2	1244	Transport, extracellular	4635	53.65	0.474	0	0.000425487	0.000212743	0.000212743	intermediate	-0.051501	-0.0890481	-0.0420555	-0.102872	60	NA	NA	NA	NA	NA
THYOCHOLabc	ABCC2	1244	Transport, extracellular	4635	53.65	0.474	0	0.00063823	0.000319115	0.000319115	intermediate	-0.051501	-0.0890481	-0.0420555	-0.102872	60	NA	NA	NA	NA	NA
TRIPVSteb	ABCC2	1244	Drug metabolism	4635	53.65	0.474	0	0.000212743	0.000106372	0.000106372	intermediate	-0.051501	-0.0890481	-0.0420555	-0.102872	60	NA	NA	NA	NA	NA
TUDCA3Sabc	ABCC2	1244	Transport, extracellular	4635	53.65	0.474	0	0.000425487	0.000212743	0.000212743	intermediate	-0.051501	-0.0890481	-0.0420555	-0.102872	60	NA	NA	NA	NA	NA
UCHOLabc	ABCC2	1244	Transport, extracellular	4635	53.65	0.474	0	0.000531858	0.000212743	0.000319115	intermediate	-0.051501	-0.0890481	-0.0420555	-0.102872	60	NA	NA	NA	NA	NA
UDCA3Sabc	ABCC2	1244	Transport, extracellular	4635	53.65	0.474	0	0.000425487	0.000212743	0.000212743	intermediate	-0.051501	-0.0890481	-0.0420555	-0.102872	60	NA	NA	NA	NA	NA
GLUCYS	GCLM	2730	Glutathione metabolism	822	59.87	0.459	100	0.0140411	0.0137219	0.000319115	intermediate	0.0715201	0.118919	0.108792	0.130428	1	0.06763	0.0284	0.4195	1	1
HMR_2041	HSD17B6	8630	Steroid metabolism	951	52.08	0.506	0	0.00063823	0.000212743	0.000425487	intermediate	0.0716089	0.193033	0.133994	0.27075	2	NA	NA	NA	NA	NA
HMR_6633	HSD17B6	8630	Vitamin A metabolism	951	52.08	0.506	0	0.000425487	0.000106372	0.000319115	intermediate	0.0716089	0.193033	0.133994	0.27075	2	NA	NA	NA	NA	NA
TMDPP	TYMP	1890	Pyrimidine catabolism	1461	40.37	0.695	40.25	0.00106372	0.00063823	0.000425487	intermediate	-0.0789997	0.0970162	0.0390615	0.134196	1	0.11898	0.1287	1.0816	0.060879	1
AGPAT1	AGPAT4	56895	Triacylglycerol synthesis	1134	44.74	0.543	71.16	0.014892	0.000319115	0.0145729	intermediate	0.102721	0.283026	0.0937509	0.360372	2	0.06987	0.6869	9.8302	1	1
HMR_0593	AGPAT4	56895	Glycerophospholipid metabolism	1134	44.74	0.543	71.16	0.0142538	0.000212743	0.0140411	intermediate	0.102721	0.283026	0.0937509	0.360372	2	0.06987	0.6869	9.8302	1	1
GALTg	B4GALT7	11285	Chondroitin synthesis	981	39.41	0.634	0	0.000425487	0.000212743	0.000212743	intermediate	-0.0883785	0.034225	-0.0494405	-0.00240779	2	NA	NA	NA	NA	NA
HMR_0765	B4GALT7	11285	Sphingolipid metabolism	981	39.41	0.634	0	0.00063823	0.000425487	0.000212743	intermediate	-0.0883785	0.034225	-0.0494405	-0.00240779	2	NA	NA	NA	NA	NA
GLCAT2g	CHPF2	54480	Chondroitin synthesis	2316	46.41	0.623	99.48	0.000319115	0.000106372	0.000212743	intermediate	-0.102509	0.0180118	0.0441891	0.136495	4	0.06653	0.0351	0.5269	1	1
GLCAT3g	CHPF2	54480	Chondroitin synthesis	2316	46.41	0.623	99.48	0.000319115	0.000106372	0.000212743	intermediate	-0.102509	0.0180118	0.0441891	0.136495	4	0.06653	0.0351	0.5269	1	1
GLCAT4g	CHPF2	54480	Chondroitin synthesis	2316	46.41	0.623	99.48	0.000319115	0.000106372	0.000212743	intermediate	-0.102509	0.0180118	0.0441891	0.136495	4	0.06653	0.0351	0.5269	1	1
GLCAT5g	CHPF2	54480	Chondroitin synthesis	2316	46.41	0.623	99.48	0.000425487	0.000212743	0.000212743	intermediate	-0.102509	0.0180118	0.0441891	0.136495	4	0.06653	0.0351	0.5269	1	1
HCO3_NAt	SLC4A7	9497	Transport, extracellular	3642	51.27	0.421	89.54	0.0569088	0.0284012	0.0285076	intermediate	0.0307418	0.0129224	0.0348694	0.336636	1	0.06774	0.043	0.6344	1.86998e-11	8.75876e-09
ADSS	ADSS	159	Nucleotide interconversion	1368	49.12	0.427	83.11	0.00478672	0.00404212	0.000744602	intermediate	-0.100191	0.0827422	-0.0190632	0.128527	1	0.0219	0.0119	0.5422	1	1
OCBTm	OTC	5009	Urea cycle	1062	57.56	0.442	80.23	0.00127646	0.000744602	0.000531858	intermediate	NA	NA	NA	NA	1	0.13508	0.0629	0.4653	1	1
HMR_1735	CYP46A1	10858	Bile acid synthesis	1500	41.8	0.6	87	0.000957345	0.000744602	0.000212743	intermediate	0.0391691	0.113598	0.00805335	0.0685373	2	0.03954	0.0311	0.7859	1	1
P45046A1r	CYP46A1	10858	Bile acid synthesis	1500	41.8	0.6	87	0.00659504	0.0063823	0.000212743	intermediate	0.0391691	0.113598	0.00805335	0.0685373	2	0.03954	0.0311	0.7859	1	1
5HTRPVESSEC	SLC18A1	6570	Transport, extracellular	1575	48.53	0.537	93.14	0.000319115	0.000212743	0.000106372	intermediate	0.109683	0.102341	0.0433539	0.117724	5	0.21276	0.1311	0.6162	1	1
ADRNLPVESSEC	SLC18A1	6570	Transport, extracellular	1575	48.53	0.537	93.14	0.000425487	0.000212743	0.000212743	intermediate	0.109683	0.102341	0.0433539	0.117724	5	0.21276	0.1311	0.6162	1	1
DOPAVESSEC	SLC18A1	6570	Transport, extracellular	1575	48.53	0.537	93.14	0.00138283	0.000744602	0.00063823	intermediate	0.109683	0.102341	0.0433539	0.117724	5	0.21276	0.1311	0.6162	1	1
HISTAVESSEC	SLC18A1	6570	Transport, extracellular	1575	48.53	0.537	93.14	0.000744602	0.000319115	0.000425487	intermediate	0.109683	0.102341	0.0433539	0.117724	5	0.21276	0.1311	0.6162	1	1
NRPPHRVESSEC	SLC18A1	6570	Transport, extracellular	1575	48.53	0.537	93.14	0.00106372	0.000531858	0.000531858	intermediate	0.109683	0.102341	0.0433539	0.117724	5	0.21276	0.1311	0.6162	1	1
GASNASE2ly	AGA	175	N-glycan degradation	1038	56.58	0.464	99.71	0.000319115	0.000106372	0.000212743	intermediate	0.112126	0.192656	0.123418	0.0530506	3	0.26342	0.1509	0.573	1	1
GASNASE3ly	AGA	175	Keratan sulfate degradation	1038	56.58	0.464	99.71	0.000319115	0.000106372	0.000212743	intermediate	0.112126	0.192656	0.123418	0.0530506	3	0.26342	0.1509	0.573	1	1
GASNASEly	AGA	175	N-glycan degradation	1038	56.58	0.464	99.71	0.000425487	0.000212743	0.000212743	intermediate	0.112126	0.192656	0.123418	0.0530506	3	0.26342	0.1509	0.573	1	1
METAT	MAT2B	27430	Methionine and cysteine metabolism	1002	52.35	0.451	100	0.0107435	0.00691416	0.00382938	intermediate	0.0227545	-0.0112021	0.0821336	0.12114	1	0.05471	0.0315	0.5752	1	1
HMR_6549	INPP4A	3631	Inositol phosphate metabolism	2931	48.87	0.549	95.09	0.00063823	0.000319115	0.000319115	intermediate	-0.0332377	0.0727049	-0.0368694	0.125099	2	0.02894	0.0182	0.6284	1	1
MI34PP	INPP4A	3631	Inositol phosphate metabolism	2931	48.87	0.549	95.09	0.000212743	0.000106372	0.000106372	intermediate	-0.0332377	0.0727049	-0.0368694	0.125099	2	0.02894	0.0182	0.6284	1	1
CTPS1	CTPS2	56474	Nucleotide interconversion	1758	53.61	0.442	100	0.00159557	0.000319115	0.00127646	intermediate	NA	NA	NA	NA	2	0.11448	0.0642	0.5605	1	1
CTPS2	CTPS2	56474	Pyrimidine synthesis	1758	53.61	0.442	100	0.0105308	0.00648867	0.00404212	intermediate	NA	NA	NA	NA	2	0.11448	0.0642	0.5605	1	1
r0016	CP	1356	Miscellaneous	3195	51.54	0.421	97.46	0.000319115	0.000106372	0.000212743	intermediate	0.0714016	0.191453	0.231503	0.181112	3	0.20757	0.141	0.6791	0.00011379	1
r0960	CP	1356	Transport, endoplasmic reticular	3195	51.54	0.421	97.46	0.00117009	0.000957345	0.000212743	intermediate	0.0714016	0.191453	0.231503	0.181112	3	0.20757	0.141	0.6791	0.00011379	1
r0961	CP	1356	Transport, extracellular	3195	51.54	0.421	97.46	0.000319115	0	0.000319115	top	0.0714016	0.191453	0.231503	0.181112	3	0.20757	0.141	0.6791	0.00011379	1
r0470	RRM2B	50484	Nucleotide interconversion	1053	52.82	0.416	99.72	0.00138283	0.000744602	0.00063823	intermediate	-0.0261924	0.0753452	0.0473497	0.137762	9	0.16589	0.091	0.5486	1	1
r0472	RRM2B	50484	Nucleotide interconversion	1053	52.82	0.416	99.72	0.00308478	0.000744602	0.00234018	intermediate	-0.0261924	0.0753452	0.0473497	0.137762	9	0.16589	0.091	0.5486	1	1
r0474	RRM2B	50484	Nucleotide interconversion	1053	52.82	0.416	99.72	0.00255292	0.00063823	0.00191469	intermediate	-0.0261924	0.0753452	0.0473497	0.137762	9	0.16589	0.091	0.5486	1	1
r0475	RRM2B	50484	Nucleotide interconversion	1053	52.82	0.416	99.72	0.00276566	0.000744602	0.00202106	intermediate	-0.0261924	0.0753452	0.0473497	0.137762	9	0.16589	0.091	0.5486	1	1
RE0456N	RRM2B	50484	Pyrimidine synthesis	1053	52.82	0.416	99.72	0.000425487	0.000319115	0.000106372	intermediate	-0.0261924	0.0753452	0.0473497	0.137762	9	0.16589	0.091	0.5486	1	1
RNDR1	RRM2B	50484	Nucleotide interconversion	1053	52.82	0.416	99.72	0.00180832	0.000531858	0.00127646	intermediate	-0.0261924	0.0753452	0.0473497	0.137762	9	0.16589	0.091	0.5486	1	1
RNDR2	RRM2B	50484	Nucleotide interconversion	1053	52.82	0.416	99.72	0.00361664	0.00255292	0.00106372	intermediate	-0.0261924	0.0753452	0.0473497	0.137762	9	0.16589	0.091	0.5486	1	1
RNDR3	RRM2B	50484	Nucleotide interconversion	1053	52.82	0.416	99.72	0.00287203	0.00170195	0.00117009	intermediate	-0.0261924	0.0753452	0.0473497	0.137762	9	0.16589	0.091	0.5486	1	1
RNDR4	RRM2B	50484	Nucleotide interconversion	1053	52.82	0.416	99.72	0.00872248	0.0071269	0.00159557	intermediate	-0.0261924	0.0753452	0.0473497	0.137762	9	0.16589	0.091	0.5486	1	1
NTD3	GUCA1A	2978	Pyrimidine catabolism	603	38.22	0.566	97.01	0.000850973	0.000425487	0.000425487	intermediate	0.0202103	0.164249	-0.0121091	0.245465	1	0.0312	0.0536	1.7183	1	1
G6PDH1rer	H6PD	9563	Pentose phosphate pathway	2406	39.43	0.622	98.63	0.000425487	0.000319115	0.000106372	intermediate	0.0754368	0.0791866	0.0116214	0.0416068	3	0.09458	0.1107	1.1708	1	1
G6PDH2rer	H6PD	9563	Pentose phosphate pathway	2406	39.43	0.622	98.63	0.000425487	0.000319115	0.000106372	intermediate	0.0754368	0.0791866	0.0116214	0.0416068	3	0.09458	0.1107	1.1708	1	1
PGLer	H6PD	9563	Pentose phosphate pathway	2406	39.43	0.622	98.63	0.000319115	0.000212743	0.000106372	intermediate	0.0754368	0.0791866	0.0116214	0.0416068	3	0.09458	0.1107	1.1708	1	1
AHEXASE2ly	HEXB	3074	N-glycan degradation	1668	54.11	0.459	48.38	0.000425487	0.000106372	0.000319115	intermediate	0.129958	0.155623	0.057236	0.144343	61	0.23855	0.1834	0.7687	0.924947	1
AHEXASEly	HEXB	3074	N-glycan degradation	1668	54.11	0.459	48.38	0.000425487	0.000106372	0.000319115	intermediate	0.129958	0.155623	0.057236	0.144343	61	0.23855	0.1834	0.7687	0.924947	1
HEXA1l	HEXB	3074	Sphingolipid metabolism	1668	54.11	0.459	48.38	0.000425487	0.000212743	0.000212743	intermediate	0.129958	0.155623	0.057236	0.144343	61	0.23855	0.1834	0.7687	0.924947	1
HEXA2l	HEXB	3074	Sphingolipid metabolism	1668	54.11	0.459	48.38	0.000425487	0.000106372	0.000319115	intermediate	0.129958	0.155623	0.057236	0.144343	61	0.23855	0.1834	0.7687	0.924947	1
HEXA3e	HEXB	3074	Sphingolipid metabolism	1668	54.11	0.459	48.38	0.000531858	0.000106372	0.000425487	intermediate	0.129958	0.155623	0.057236	0.144343	61	0.23855	0.1834	0.7687	0.924947	1
HEXAHBl	HEXB	3074	Sphingolipid metabolism	1668	54.11	0.459	48.38	0.000319115	0.000106372	0.000212743	intermediate	0.129958	0.155623	0.057236	0.144343	61	0.23855	0.1834	0.7687	0.924947	1
HMR_0807	HEXB	3074	Glycosphingolipid metabolism	1668	54.11	0.459	48.38	0.000850973	0.000212743	0.00063823	intermediate	0.129958	0.155623	0.057236	0.144343	61	0.23855	0.1834	0.7687	0.924947	1
HMR_0808	HEXB	3074	Glycosphingolipid metabolism	1668	54.11	0.459	48.38	0.000744602	0.000425487	0.000319115	intermediate	0.129958	0.155623	0.057236	0.144343	61	0.23855	0.1834	0.7687	0.924947	1
HMR_0821	HEXB	3074	Glycosphingolipid metabolism	1668	54.11	0.459	48.38	0.00138283	0.000319115	0.00106372	intermediate	0.129958	0.155623	0.057236	0.144343	61	0.23855	0.1834	0.7687	0.924947	1
HMR_0828	HEXB	3074	Glycosphingolipid metabolism	1668	54.11	0.459	48.38	0.000957345	0.000319115	0.00063823	intermediate	0.129958	0.155623	0.057236	0.144343	61	0.23855	0.1834	0.7687	0.924947	1
HMR_0836	HEXB	3074	Glycosphingolipid metabolism	1668	54.11	0.459	48.38	0.000425487	0.000106372	0.000319115	intermediate	0.129958	0.155623	0.057236	0.144343	61	0.23855	0.1834	0.7687	0.924947	1
NACHEX10ly	HEXB	3074	Keratan sulfate degradation	1668	54.11	0.459	48.38	0.000425487	0.000106372	0.000319115	intermediate	0.129958	0.155623	0.057236	0.144343	61	0.23855	0.1834	0.7687	0.924947	1
NACHEX11ly	HEXB	3074	Keratan sulfate degradation	1668	54.11	0.459	48.38	0.000425487	0.000106372	0.000319115	intermediate	0.129958	0.155623	0.057236	0.144343	61	0.23855	0.1834	0.7687	0.924947	1
NACHEX12ly	HEXB	3074	Keratan sulfate degradation	1668	54.11	0.459	48.38	0.000425487	0.000106372	0.000319115	intermediate	0.129958	0.155623	0.057236	0.144343	61	0.23855	0.1834	0.7687	0.924947	1
NACHEX13ly	HEXB	3074	Keratan sulfate degradation	1668	54.11	0.459	48.38	0.000425487	0.000106372	0.000319115	intermediate	0.129958	0.155623	0.057236	0.144343	61	0.23855	0.1834	0.7687	0.924947	1
NACHEX14ly	HEXB	3074	Keratan sulfate degradation	1668	54.11	0.459	48.38	0.000425487	0.000106372	0.000319115	intermediate	0.129958	0.155623	0.057236	0.144343	61	0.23855	0.1834	0.7687	0.924947	1
NACHEX15ly	HEXB	3074	Keratan sulfate degradation	1668	54.11	0.459	48.38	0.000425487	0.000106372	0.000319115	intermediate	0.129958	0.155623	0.057236	0.144343	61	0.23855	0.1834	0.7687	0.924947	1
NACHEX16ly	HEXB	3074	Keratan sulfate degradation	1668	54.11	0.459	48.38	0.000425487	0.000106372	0.000319115	intermediate	0.129958	0.155623	0.057236	0.144343	61	0.23855	0.1834	0.7687	0.924947	1
NACHEX17ly	HEXB	3074	Keratan sulfate degradation	1668	54.11	0.459	48.38	0.000425487	0.000106372	0.000319115	intermediate	0.129958	0.155623	0.057236	0.144343	61	0.23855	0.1834	0.7687	0.924947	1
NACHEX18ly	HEXB	3074	Keratan sulfate degradation	1668	54.11	0.459	48.38	0.000425487	0.000106372	0.000319115	intermediate	0.129958	0.155623	0.057236	0.144343	61	0.23855	0.1834	0.7687	0.924947	1
NACHEX19ly	HEXB	3074	Keratan sulfate degradation	1668	54.11	0.459	48.38	0.000425487	0.000106372	0.000319115	intermediate	0.129958	0.155623	0.057236	0.144343	61	0.23855	0.1834	0.7687	0.924947	1
NACHEX1ly	HEXB	3074	Chondroitin sulfate degradation	1668	54.11	0.459	48.38	0.000319115	0.000106372	0.000212743	intermediate	0.129958	0.155623	0.057236	0.144343	61	0.23855	0.1834	0.7687	0.924947	1
NACHEX20ly	HEXB	3074	Keratan sulfate degradation	1668	54.11	0.459	48.38	0.000425487	0.000106372	0.000319115	intermediate	0.129958	0.155623	0.057236	0.144343	61	0.23855	0.1834	0.7687	0.924947	1
NACHEX21ly	HEXB	3074	Keratan sulfate degradation	1668	54.11	0.459	48.38	0.000425487	0.000106372	0.000319115	intermediate	0.129958	0.155623	0.057236	0.144343	61	0.23855	0.1834	0.7687	0.924947	1
NACHEX22ly	HEXB	3074	Keratan sulfate degradation	1668	54.11	0.459	48.38	0.000425487	0.000106372	0.000319115	intermediate	0.129958	0.155623	0.057236	0.144343	61	0.23855	0.1834	0.7687	0.924947	1
NACHEX23ly	HEXB	3074	Keratan sulfate degradation	1668	54.11	0.459	48.38	0.000425487	0.000106372	0.000319115	intermediate	0.129958	0.155623	0.057236	0.144343	61	0.23855	0.1834	0.7687	0.924947	1
NACHEX24ly	HEXB	3074	Keratan sulfate degradation	1668	54.11	0.459	48.38	0.000425487	0.000106372	0.000319115	intermediate	0.129958	0.155623	0.057236	0.144343	61	0.23855	0.1834	0.7687	0.924947	1
NACHEX25ly	HEXB	3074	Keratan sulfate degradation	1668	54.11	0.459	48.38	0.000425487	0.000106372	0.000319115	intermediate	0.129958	0.155623	0.057236	0.144343	61	0.23855	0.1834	0.7687	0.924947	1
NACHEX26ly	HEXB	3074	Keratan sulfate degradation	1668	54.11	0.459	48.38	0.000425487	0.000106372	0.000319115	intermediate	0.129958	0.155623	0.057236	0.144343	61	0.23855	0.1834	0.7687	0.924947	1
NACHEX27ly	HEXB	3074	Hyaluronan metabolism	1668	54.11	0.459	48.38	0.000425487	0.000106372	0.000319115	intermediate	0.129958	0.155623	0.057236	0.144343	61	0.23855	0.1834	0.7687	0.924947	1
NACHEX2ly	HEXB	3074	Chondroitin sulfate degradation	1668	54.11	0.459	48.38	0.000319115	0.000106372	0.000212743	intermediate	0.129958	0.155623	0.057236	0.144343	61	0.23855	0.1834	0.7687	0.924947	1
NACHEX3ly	HEXB	3074	Chondroitin sulfate degradation	1668	54.11	0.459	48.38	0.000319115	0.000106372	0.000212743	intermediate	0.129958	0.155623	0.057236	0.144343	61	0.23855	0.1834	0.7687	0.924947	1
NACHEX4ly	HEXB	3074	Chondroitin sulfate degradation	1668	54.11	0.459	48.38	0.000319115	0.000106372	0.000212743	intermediate	0.129958	0.155623	0.057236	0.144343	61	0.23855	0.1834	0.7687	0.924947	1
NACHEX5ly	HEXB	3074	Chondroitin sulfate degradation	1668	54.11	0.459	48.38	0.000319115	0.000106372	0.000212743	intermediate	0.129958	0.155623	0.057236	0.144343	61	0.23855	0.1834	0.7687	0.924947	1
NACHEX6ly	HEXB	3074	Chondroitin sulfate degradation	1668	54.11	0.459	48.38	0.000319115	0.000106372	0.000212743	intermediate	0.129958	0.155623	0.057236	0.144343	61	0.23855	0.1834	0.7687	0.924947	1
NACHEX7ly	HEXB	3074	Chondroitin sulfate degradation	1668	54.11	0.459	48.38	0.000319115	0.000106372	0.000212743	intermediate	0.129958	0.155623	0.057236	0.144343	61	0.23855	0.1834	0.7687	0.924947	1
NACHEX8ly	HEXB	3074	Chondroitin sulfate degradation	1668	54.11	0.459	48.38	0.000319115	0.000106372	0.000212743	intermediate	0.129958	0.155623	0.057236	0.144343	61	0.23855	0.1834	0.7687	0.924947	1
NACHEX9ly	HEXB	3074	Chondroitin sulfate degradation	1668	54.11	0.459	48.38	0.000319115	0.000106372	0.000212743	intermediate	0.129958	0.155623	0.057236	0.144343	61	0.23855	0.1834	0.7687	0.924947	1
NACHEXA10ly	HEXB	3074	Keratan sulfate degradation	1668	54.11	0.459	48.38	0.000531858	0.000106372	0.000425487	intermediate	0.129958	0.155623	0.057236	0.144343	61	0.23855	0.1834	0.7687	0.924947	1
NACHEXA11ly	HEXB	3074	Keratan sulfate degradation	1668	54.11	0.459	48.38	0.000531858	0.000106372	0.000425487	intermediate	0.129958	0.155623	0.057236	0.144343	61	0.23855	0.1834	0.7687	0.924947	1
NACHEXA12ly	HEXB	3074	Keratan sulfate degradation	1668	54.11	0.459	48.38	0.000531858	0.000106372	0.000425487	intermediate	0.129958	0.155623	0.057236	0.144343	61	0.23855	0.1834	0.7687	0.924947	1
NACHEXA13ly	HEXB	3074	Keratan sulfate degradation	1668	54.11	0.459	48.38	0.000531858	0.000106372	0.000425487	intermediate	0.129958	0.155623	0.057236	0.144343	61	0.23855	0.1834	0.7687	0.924947	1
NACHEXA14ly	HEXB	3074	Keratan sulfate degradation	1668	54.11	0.459	48.38	0.000531858	0.000106372	0.000425487	intermediate	0.129958	0.155623	0.057236	0.144343	61	0.23855	0.1834	0.7687	0.924947	1
NACHEXA15ly	HEXB	3074	Keratan sulfate degradation	1668	54.11	0.459	48.38	0.000531858	0.000106372	0.000425487	intermediate	0.129958	0.155623	0.057236	0.144343	61	0.23855	0.1834	0.7687	0.924947	1
NACHEXA16ly	HEXB	3074	Keratan sulfate degradation	1668	54.11	0.459	48.38	0.000531858	0.000106372	0.000425487	intermediate	0.129958	0.155623	0.057236	0.144343	61	0.23855	0.1834	0.7687	0.924947	1
NACHEXA17ly	HEXB	3074	Keratan sulfate degradation	1668	54.11	0.459	48.38	0.000531858	0.000106372	0.000425487	intermediate	0.129958	0.155623	0.057236	0.144343	61	0.23855	0.1834	0.7687	0.924947	1
NACHEXA18ly	HEXB	3074	Keratan sulfate degradation	1668	54.11	0.459	48.38	0.000531858	0.000106372	0.000425487	intermediate	0.129958	0.155623	0.057236	0.144343	61	0.23855	0.1834	0.7687	0.924947	1
NACHEXA19ly	HEXB	3074	Keratan sulfate degradation	1668	54.11	0.459	48.38	0.000531858	0.000106372	0.000425487	intermediate	0.129958	0.155623	0.057236	0.144343	61	0.23855	0.1834	0.7687	0.924947	1
NACHEXA1ly	HEXB	3074	Chondroitin sulfate degradation	1668	54.11	0.459	48.38	0.000425487	0.000106372	0.000319115	intermediate	0.129958	0.155623	0.057236	0.144343	61	0.23855	0.1834	0.7687	0.924947	1
NACHEXA20ly	HEXB	3074	Keratan sulfate degradation	1668	54.11	0.459	48.38	0.000531858	0.000106372	0.000425487	intermediate	0.129958	0.155623	0.057236	0.144343	61	0.23855	0.1834	0.7687	0.924947	1
NACHEXA21ly	HEXB	3074	Keratan sulfate degradation	1668	54.11	0.459	48.38	0.000531858	0.000106372	0.000425487	intermediate	0.129958	0.155623	0.057236	0.144343	61	0.23855	0.1834	0.7687	0.924947	1
NACHEXA22ly	HEXB	3074	Keratan sulfate degradation	1668	54.11	0.459	48.38	0.000531858	0.000106372	0.000425487	intermediate	0.129958	0.155623	0.057236	0.144343	61	0.23855	0.1834	0.7687	0.924947	1
NACHEXA2ly	HEXB	3074	Chondroitin sulfate degradation	1668	54.11	0.459	48.38	0.000425487	0.000106372	0.000319115	intermediate	0.129958	0.155623	0.057236	0.144343	61	0.23855	0.1834	0.7687	0.924947	1
NACHEXA3ly	HEXB	3074	Chondroitin sulfate degradation	1668	54.11	0.459	48.38	0.000425487	0.000106372	0.000319115	intermediate	0.129958	0.155623	0.057236	0.144343	61	0.23855	0.1834	0.7687	0.924947	1
NACHEXA4ly	HEXB	3074	Chondroitin sulfate degradation	1668	54.11	0.459	48.38	0.000425487	0.000106372	0.000319115	intermediate	0.129958	0.155623	0.057236	0.144343	61	0.23855	0.1834	0.7687	0.924947	1
NACHEXA5ly	HEXB	3074	Chondroitin sulfate degradation	1668	54.11	0.459	48.38	0.000425487	0.000106372	0.000319115	intermediate	0.129958	0.155623	0.057236	0.144343	61	0.23855	0.1834	0.7687	0.924947	1
NACHEXA6ly	HEXB	3074	Chondroitin sulfate degradation	1668	54.11	0.459	48.38	0.000425487	0.000106372	0.000319115	intermediate	0.129958	0.155623	0.057236	0.144343	61	0.23855	0.1834	0.7687	0.924947	1
NACHEXA7ly	HEXB	3074	Chondroitin sulfate degradation	1668	54.11	0.459	48.38	0.000425487	0.000106372	0.000319115	intermediate	0.129958	0.155623	0.057236	0.144343	61	0.23855	0.1834	0.7687	0.924947	1
NACHEXA8ly	HEXB	3074	Chondroitin sulfate degradation	1668	54.11	0.459	48.38	0.000425487	0.000106372	0.000319115	intermediate	0.129958	0.155623	0.057236	0.144343	61	0.23855	0.1834	0.7687	0.924947	1
NACHEXA9ly	HEXB	3074	Keratan sulfate degradation	1668	54.11	0.459	48.38	0.000531858	0.000106372	0.000425487	intermediate	0.129958	0.155623	0.057236	0.144343	61	0.23855	0.1834	0.7687	0.924947	1
r0013	HEXB	3074	Aminosugar metabolism	1668	54.11	0.459	48.38	0.000319115	0.000106372	0.000212743	intermediate	0.129958	0.155623	0.057236	0.144343	61	0.23855	0.1834	0.7687	0.924947	1
NAHCO3_HCLt	SLC4A8	9498	Transport, extracellular	3279	54.16	0.485	99.54	0.0705244	0.035209	0.0353154	intermediate	0.0714931	0.0499611	0.0411805	-0.047817	1	0.03313	0.0255	0.7707	1	1
PI45P3K	PIK3CB	5291	Inositol phosphate metabolism	3210	52.71	0.41	21.96	0.00063823	0.000319115	0.000319115	intermediate	0.304353	0.215665	0.484997	0.55629	4	0.01546	0.01	0.6487	0.650202	1
PI4P3K	PIK3CB	5291	Inositol phosphate metabolism	3210	52.71	0.41	21.96	0.00063823	0.000319115	0.000319115	intermediate	0.304353	0.215665	0.484997	0.55629	4	0.01546	0.01	0.6487	0.650202	1
PI5P3K	PIK3CB	5291	Inositol phosphate metabolism	3210	52.71	0.41	21.96	0.00063823	0.000319115	0.000319115	intermediate	0.304353	0.215665	0.484997	0.55629	4	0.01546	0.01	0.6487	0.650202	1
PIK3	PIK3CB	5291	Inositol phosphate metabolism	3210	52.71	0.41	21.96	0.000744602	0.000425487	0.000319115	intermediate	0.304353	0.215665	0.484997	0.55629	4	0.01546	0.01	0.6487	0.650202	1
C4STMO1r	MSMO1	6307	Cholesterol metabolism	879	46.27	0.354	99.66	0.000319115	0.000106372	0.000212743	intermediate	-0.0366787	0.0862902	0.00548323	0.12882	14	0.07683	0.08	1.0415	1	1
C4STMO2r	MSMO1	6307	Cholesterol metabolism	879	46.27	0.354	99.66	0.000319115	0.000212743	0.000106372	intermediate	-0.0366787	0.0862902	0.00548323	0.12882	14	0.07683	0.08	1.0415	1	1
HMR_1490	MSMO1	6307	Cholesterol metabolism	879	46.27	0.354	99.66	0.000212743	0.000106372	0.000106372	intermediate	-0.0366787	0.0862902	0.00548323	0.12882	14	0.07683	0.08	1.0415	1	1
HMR_1493	MSMO1	6307	Cholesterol metabolism	879	46.27	0.354	99.66	0.000212743	0.000106372	0.000106372	intermediate	-0.0366787	0.0862902	0.00548323	0.12882	14	0.07683	0.08	1.0415	1	1
HMR_1494	MSMO1	6307	Cholesterol metabolism	879	46.27	0.354	99.66	0.000319115	0.000106372	0.000212743	intermediate	-0.0366787	0.0862902	0.00548323	0.12882	14	0.07683	0.08	1.0415	1	1
HMR_1502	MSMO1	6307	Cholesterol metabolism	879	46.27	0.354	99.66	0.000212743	0.000106372	0.000106372	intermediate	-0.0366787	0.0862902	0.00548323	0.12882	14	0.07683	0.08	1.0415	1	1
HMR_1503	MSMO1	6307	Cholesterol metabolism	879	46.27	0.354	99.66	0.000212743	0.000106372	0.000106372	intermediate	-0.0366787	0.0862902	0.00548323	0.12882	14	0.07683	0.08	1.0415	1	1
HMR_1504	MSMO1	6307	Cholesterol metabolism	879	46.27	0.354	99.66	0.000212743	0.000106372	0.000106372	intermediate	-0.0366787	0.0862902	0.00548323	0.12882	14	0.07683	0.08	1.0415	1	1
HMR_1543	MSMO1	6307	Cholesterol metabolism	879	46.27	0.354	99.66	0.000319115	0.000212743	0.000106372	intermediate	-0.0366787	0.0862902	0.00548323	0.12882	14	0.07683	0.08	1.0415	1	1
HMR_1544	MSMO1	6307	Cholesterol metabolism	879	46.27	0.354	99.66	0.000212743	0.000106372	0.000106372	intermediate	-0.0366787	0.0862902	0.00548323	0.12882	14	0.07683	0.08	1.0415	1	1
HMR_1545	MSMO1	6307	Cholesterol metabolism	879	46.27	0.354	99.66	0.000212743	0.000106372	0.000106372	intermediate	-0.0366787	0.0862902	0.00548323	0.12882	14	0.07683	0.08	1.0415	1	1
HMR_1548	MSMO1	6307	Cholesterol metabolism	879	46.27	0.354	99.66	0.000212743	0.000106372	0.000106372	intermediate	-0.0366787	0.0862902	0.00548323	0.12882	14	0.07683	0.08	1.0415	1	1
HMR_1549	MSMO1	6307	Cholesterol metabolism	879	46.27	0.354	99.66	0.000212743	0.000106372	0.000106372	intermediate	-0.0366787	0.0862902	0.00548323	0.12882	14	0.07683	0.08	1.0415	1	1
HMR_1550	MSMO1	6307	Cholesterol metabolism	879	46.27	0.354	99.66	0.000212743	0.000106372	0.000106372	intermediate	-0.0366787	0.0862902	0.00548323	0.12882	14	0.07683	0.08	1.0415	1	1
ALR2	AKR7A2	8574	Pyruvate metabolism	1077	42.43	0.64	98.42	0.000850973	0.00063823	0.000212743	intermediate	-0.0552898	-0.0871971	-0.132618	-0.0285049	5	0.11467	0.1094	0.9543	0.765852	1
ALR3	AKR7A2	8574	Pyruvate metabolism	1077	42.43	0.64	98.42	0.000319115	0.000212743	0.000106372	intermediate	-0.0552898	-0.0871971	-0.132618	-0.0285049	5	0.11467	0.1094	0.9543	0.765852	1
ARABR	AKR7A2	8574	Pentose phosphate pathway	1077	42.43	0.64	98.42	0.000319115	0.000106372	0.000212743	intermediate	-0.0552898	-0.0871971	-0.132618	-0.0285049	5	0.11467	0.1094	0.9543	0.765852	1
PPDOy	AKR7A2	8574	Pyruvate metabolism	1077	42.43	0.64	98.42	0.000425487	0.000212743	0.000212743	intermediate	-0.0552898	-0.0871971	-0.132618	-0.0285049	5	0.11467	0.1094	0.9543	0.765852	1
SBTR	AKR7A2	8574	Fructose and mannose metabolism	1077	42.43	0.64	98.42	0.00170195	0.0014892	0.000212743	intermediate	-0.0552898	-0.0871971	-0.132618	-0.0285049	5	0.11467	0.1094	0.9543	0.765852	1
HMR_6545	PHPT1	29085	Inositol phosphate metabolism	375	40.38	0.592	0	0.00063823	0.000319115	0.000319115	intermediate	0.0149991	-0.0322507	-0.1579	-0.0887968	1	NA	NA	NA	NA	NA
ATPH1e	ENTPD2	954	Nucleotide interconversion	1485	40.01	0.638	82.02	0.000319115	0	0.000319115	top	0.0751492	-0.00668756	-0.0491421	-0.0840663	2	0.16567	0.1421	0.858	1	1
ATPH2e	ENTPD2	954	Nucleotide interconversion	1485	40.01	0.638	82.02	0.000319115	0	0.000319115	top	0.0751492	-0.00668756	-0.0491421	-0.0840663	2	0.16567	0.1421	0.858	1	1
GALC	GALC	2581	Sphingolipid metabolism	2055	58.21	0.459	94.45	0.000531858	0.000319115	0.000212743	intermediate	0.0375895	0.214433	-0.00882702	0.372341	3	0.18634	0.1291	0.6928	1	1
HMR_0793	GALC	2581	Glycosphingolipid metabolism	2055	58.21	0.459	94.45	0.000531858	0.000319115	0.000212743	intermediate	0.0375895	0.214433	-0.00882702	0.372341	3	0.18634	0.1291	0.6928	1	1
RE2717L	GALC	2581	Glycosphingolipid metabolism	2055	58.21	0.459	94.45	0.000212743	0.000106372	0.000106372	intermediate	0.0375895	0.214433	-0.00882702	0.372341	3	0.18634	0.1291	0.6928	1	1
HMR_6975	KMT2C	58508	Lysine metabolism	14733	52.03	0.46	0	0.00212743	0.000957345	0.00117009	intermediate	0.392019	0.480235	0.156149	0.306313	3	NA	NA	NA	NA	NA
HMR_6976	KMT2C	58508	Lysine metabolism	14733	52.03	0.46	0	0.0022338	0.00106372	0.00117009	intermediate	0.392019	0.480235	0.156149	0.306313	3	NA	NA	NA	NA	NA
HMR_6977	KMT2C	58508	Lysine metabolism	14733	52.03	0.46	0	0.0022338	0.00106372	0.00117009	intermediate	0.392019	0.480235	0.156149	0.306313	3	NA	NA	NA	NA	NA
GGNG	GYG2	8908	Starch and sucrose metabolism	1503	48.66	0.552	0	0.000744602	0.000212743	0.000531858	intermediate	NA	NA	NA	NA	2	NA	NA	NA	NA	NA
GLGNS1	GYG2	8908	Starch and sucrose metabolism	1503	48.66	0.552	0	0.000744602	0.000212743	0.000531858	intermediate	NA	NA	NA	NA	2	NA	NA	NA	NA	NA
CHOLESACATc	SOAT1	6646	Cholesterol metabolism	1650	56.7	0.429	98	0.0149984	0.000957345	0.0140411	intermediate	0.0243055	0.0102681	0.020189	0.176758	57	0.13414	0.096	0.7158	1	1
HMR_3625	SOAT1	6646	Cholesterol metabolism	1650	56.7	0.429	98	0.0140411	0.00648867	0.00755239	intermediate	0.0243055	0.0102681	0.020189	0.176758	57	0.13414	0.096	0.7158	1	1
HMR_3626	SOAT1	6646	Cholesterol metabolism	1650	56.7	0.429	98	0.0140411	0.00648867	0.00755239	intermediate	0.0243055	0.0102681	0.020189	0.176758	57	0.13414	0.096	0.7158	1	1
HMR_3627	SOAT1	6646	Cholesterol metabolism	1650	56.7	0.429	98	0.0140411	0.00648867	0.00755239	intermediate	0.0243055	0.0102681	0.020189	0.176758	57	0.13414	0.096	0.7158	1	1
HMR_3628	SOAT1	6646	Cholesterol metabolism	1650	56.7	0.429	98	0.0140411	0.00648867	0.00755239	intermediate	0.0243055	0.0102681	0.020189	0.176758	57	0.13414	0.096	0.7158	1	1
HMR_3629	SOAT1	6646	Cholesterol metabolism	1650	56.7	0.429	98	0.0140411	0.00648867	0.00755239	intermediate	0.0243055	0.0102681	0.020189	0.176758	57	0.13414	0.096	0.7158	1	1
HMR_3630	SOAT1	6646	Cholesterol metabolism	1650	56.7	0.429	98	0.0140411	0.00648867	0.00755239	intermediate	0.0243055	0.0102681	0.020189	0.176758	57	0.13414	0.096	0.7158	1	1
HMR_3631	SOAT1	6646	Cholesterol metabolism	1650	56.7	0.429	98	0.0140411	0.00648867	0.00755239	intermediate	0.0243055	0.0102681	0.020189	0.176758	57	0.13414	0.096	0.7158	1	1
HMR_3633	SOAT1	6646	Cholesterol metabolism	1650	56.7	0.429	98	0.0140411	0.00648867	0.00755239	intermediate	0.0243055	0.0102681	0.020189	0.176758	57	0.13414	0.096	0.7158	1	1
HMR_3635	SOAT1	6646	Cholesterol metabolism	1650	56.7	0.429	98	0.0140411	0.00648867	0.00755239	intermediate	0.0243055	0.0102681	0.020189	0.176758	57	0.13414	0.096	0.7158	1	1
HMR_3636	SOAT1	6646	Cholesterol metabolism	1650	56.7	0.429	98	0.0140411	0.00648867	0.00755239	intermediate	0.0243055	0.0102681	0.020189	0.176758	57	0.13414	0.096	0.7158	1	1
HMR_3637	SOAT1	6646	Cholesterol metabolism	1650	56.7	0.429	98	0.0140411	0.00648867	0.00755239	intermediate	0.0243055	0.0102681	0.020189	0.176758	57	0.13414	0.096	0.7158	1	1
HMR_3639	SOAT1	6646	Cholesterol metabolism	1650	56.7	0.429	98	0.0140411	0.00648867	0.00755239	intermediate	0.0243055	0.0102681	0.020189	0.176758	57	0.13414	0.096	0.7158	1	1
HMR_3640	SOAT1	6646	Cholesterol metabolism	1650	56.7	0.429	98	0.0140411	0.00648867	0.00755239	intermediate	0.0243055	0.0102681	0.020189	0.176758	57	0.13414	0.096	0.7158	1	1
HMR_3642	SOAT1	6646	Cholesterol metabolism	1650	56.7	0.429	98	0.0140411	0.00648867	0.00755239	intermediate	0.0243055	0.0102681	0.020189	0.176758	57	0.13414	0.096	0.7158	1	1
HMR_3644	SOAT1	6646	Cholesterol metabolism	1650	56.7	0.429	98	0.0140411	0.00648867	0.00755239	intermediate	0.0243055	0.0102681	0.020189	0.176758	57	0.13414	0.096	0.7158	1	1
HMR_3645	SOAT1	6646	Cholesterol metabolism	1650	56.7	0.429	98	0.0140411	0.00648867	0.00755239	intermediate	0.0243055	0.0102681	0.020189	0.176758	57	0.13414	0.096	0.7158	1	1
HMR_3646	SOAT1	6646	Cholesterol metabolism	1650	56.7	0.429	98	0.0140411	0.00648867	0.00755239	intermediate	0.0243055	0.0102681	0.020189	0.176758	57	0.13414	0.096	0.7158	1	1
HMR_3647	SOAT1	6646	Cholesterol metabolism	1650	56.7	0.429	98	0.0140411	0.00648867	0.00755239	intermediate	0.0243055	0.0102681	0.020189	0.176758	57	0.13414	0.096	0.7158	1	1
HMR_3648	SOAT1	6646	Cholesterol metabolism	1650	56.7	0.429	98	0.0140411	0.00648867	0.00755239	intermediate	0.0243055	0.0102681	0.020189	0.176758	57	0.13414	0.096	0.7158	1	1
HMR_3649	SOAT1	6646	Cholesterol metabolism	1650	56.7	0.429	98	0.0140411	0.00648867	0.00755239	intermediate	0.0243055	0.0102681	0.020189	0.176758	57	0.13414	0.096	0.7158	1	1
HMR_3650	SOAT1	6646	Cholesterol metabolism	1650	56.7	0.429	98	0.0140411	0.00648867	0.00755239	intermediate	0.0243055	0.0102681	0.020189	0.176758	57	0.13414	0.096	0.7158	1	1
HMR_3651	SOAT1	6646	Cholesterol metabolism	1650	56.7	0.429	98	0.0140411	0.00648867	0.00755239	intermediate	0.0243055	0.0102681	0.020189	0.176758	57	0.13414	0.096	0.7158	1	1
HMR_3652	SOAT1	6646	Cholesterol metabolism	1650	56.7	0.429	98	0.0140411	0.00648867	0.00755239	intermediate	0.0243055	0.0102681	0.020189	0.176758	57	0.13414	0.096	0.7158	1	1
HMR_3653	SOAT1	6646	Cholesterol metabolism	1650	56.7	0.429	98	0.0141474	0.00659504	0.00755239	intermediate	0.0243055	0.0102681	0.020189	0.176758	57	0.13414	0.096	0.7158	1	1
HMR_3654	SOAT1	6646	Cholesterol metabolism	1650	56.7	0.429	98	0.0140411	0.00648867	0.00755239	intermediate	0.0243055	0.0102681	0.020189	0.176758	57	0.13414	0.096	0.7158	1	1
HMR_3655	SOAT1	6646	Cholesterol metabolism	1650	56.7	0.429	98	0.0140411	0.00648867	0.00755239	intermediate	0.0243055	0.0102681	0.020189	0.176758	57	0.13414	0.096	0.7158	1	1
HMR_3656	SOAT1	6646	Cholesterol metabolism	1650	56.7	0.429	98	0.0140411	0.00648867	0.00755239	intermediate	0.0243055	0.0102681	0.020189	0.176758	57	0.13414	0.096	0.7158	1	1
HMR_3657	SOAT1	6646	Cholesterol metabolism	1650	56.7	0.429	98	0.0140411	0.00648867	0.00755239	intermediate	0.0243055	0.0102681	0.020189	0.176758	57	0.13414	0.096	0.7158	1	1
HMR_3658	SOAT1	6646	Cholesterol metabolism	1650	56.7	0.429	98	0.0140411	0.00648867	0.00755239	intermediate	0.0243055	0.0102681	0.020189	0.176758	57	0.13414	0.096	0.7158	1	1
HMR_3659	SOAT1	6646	Cholesterol metabolism	1650	56.7	0.429	98	0.0140411	0.00648867	0.00755239	intermediate	0.0243055	0.0102681	0.020189	0.176758	57	0.13414	0.096	0.7158	1	1
HMR_3660	SOAT1	6646	Cholesterol metabolism	1650	56.7	0.429	98	0.0140411	0.00648867	0.00755239	intermediate	0.0243055	0.0102681	0.020189	0.176758	57	0.13414	0.096	0.7158	1	1
HMR_3662	SOAT1	6646	Cholesterol metabolism	1650	56.7	0.429	98	0.0140411	0.00648867	0.00755239	intermediate	0.0243055	0.0102681	0.020189	0.176758	57	0.13414	0.096	0.7158	1	1
HMR_3663	SOAT1	6646	Cholesterol metabolism	1650	56.7	0.429	98	0.0140411	0.00648867	0.00755239	intermediate	0.0243055	0.0102681	0.020189	0.176758	57	0.13414	0.096	0.7158	1	1
HMR_3664	SOAT1	6646	Cholesterol metabolism	1650	56.7	0.429	98	0.0140411	0.00648867	0.00755239	intermediate	0.0243055	0.0102681	0.020189	0.176758	57	0.13414	0.096	0.7158	1	1
HMR_3665	SOAT1	6646	Cholesterol metabolism	1650	56.7	0.429	98	0.0140411	0.00648867	0.00755239	intermediate	0.0243055	0.0102681	0.020189	0.176758	57	0.13414	0.096	0.7158	1	1
HMR_3666	SOAT1	6646	Cholesterol metabolism	1650	56.7	0.429	98	0.0140411	0.00648867	0.00755239	intermediate	0.0243055	0.0102681	0.020189	0.176758	57	0.13414	0.096	0.7158	1	1
HMR_3667	SOAT1	6646	Cholesterol metabolism	1650	56.7	0.429	98	0.0140411	0.00648867	0.00755239	intermediate	0.0243055	0.0102681	0.020189	0.176758	57	0.13414	0.096	0.7158	1	1
HMR_3668	SOAT1	6646	Cholesterol metabolism	1650	56.7	0.429	98	0.0140411	0.00648867	0.00755239	intermediate	0.0243055	0.0102681	0.020189	0.176758	57	0.13414	0.096	0.7158	1	1
HMR_3669	SOAT1	6646	Cholesterol metabolism	1650	56.7	0.429	98	0.0140411	0.00648867	0.00755239	intermediate	0.0243055	0.0102681	0.020189	0.176758	57	0.13414	0.096	0.7158	1	1
HMR_3670	SOAT1	6646	Cholesterol metabolism	1650	56.7	0.429	98	0.0140411	0.00648867	0.00755239	intermediate	0.0243055	0.0102681	0.020189	0.176758	57	0.13414	0.096	0.7158	1	1
HMR_3675	SOAT1	6646	Cholesterol metabolism	1650	56.7	0.429	98	0.0142538	0.00670141	0.00755239	intermediate	0.0243055	0.0102681	0.020189	0.176758	57	0.13414	0.096	0.7158	1	1
HMR_3677	SOAT1	6646	Cholesterol metabolism	1650	56.7	0.429	98	0.0140411	0.00648867	0.00755239	intermediate	0.0243055	0.0102681	0.020189	0.176758	57	0.13414	0.096	0.7158	1	1
HMR_3678	SOAT1	6646	Cholesterol metabolism	1650	56.7	0.429	98	0.0140411	0.00648867	0.00755239	intermediate	0.0243055	0.0102681	0.020189	0.176758	57	0.13414	0.096	0.7158	1	1
HMR_3679	SOAT1	6646	Cholesterol metabolism	1650	56.7	0.429	98	0.0140411	0.00648867	0.00755239	intermediate	0.0243055	0.0102681	0.020189	0.176758	57	0.13414	0.096	0.7158	1	1
HMR_3680	SOAT1	6646	Cholesterol metabolism	1650	56.7	0.429	98	0.0140411	0.00648867	0.00755239	intermediate	0.0243055	0.0102681	0.020189	0.176758	57	0.13414	0.096	0.7158	1	1
HMR_3681	SOAT1	6646	Cholesterol metabolism	1650	56.7	0.429	98	0.0140411	0.00648867	0.00755239	intermediate	0.0243055	0.0102681	0.020189	0.176758	57	0.13414	0.096	0.7158	1	1
HMR_3682	SOAT1	6646	Cholesterol metabolism	1650	56.7	0.429	98	0.0140411	0.00648867	0.00755239	intermediate	0.0243055	0.0102681	0.020189	0.176758	57	0.13414	0.096	0.7158	1	1
r1164	SOAT1	6646	Miscellaneous	1650	56.7	0.429	98	0.0141474	0.00648867	0.00765876	intermediate	0.0243055	0.0102681	0.020189	0.176758	57	0.13414	0.096	0.7158	1	1
r1165	SOAT1	6646	Miscellaneous	1650	56.7	0.429	98	0.0140411	0.00648867	0.00755239	intermediate	0.0243055	0.0102681	0.020189	0.176758	57	0.13414	0.096	0.7158	1	1
r1166	SOAT1	6646	Miscellaneous	1650	56.7	0.429	98	0.0142538	0.00670141	0.00755239	intermediate	0.0243055	0.0102681	0.020189	0.176758	57	0.13414	0.096	0.7158	1	1
r1167	SOAT1	6646	Miscellaneous	1650	56.7	0.429	98	0.0141474	0.00659504	0.00755239	intermediate	0.0243055	0.0102681	0.020189	0.176758	57	0.13414	0.096	0.7158	1	1
r1168	SOAT1	6646	Miscellaneous	1650	56.7	0.429	98	0.0141474	0.00659504	0.00755239	intermediate	0.0243055	0.0102681	0.020189	0.176758	57	0.13414	0.096	0.7158	1	1
r1169	SOAT1	6646	Miscellaneous	1650	56.7	0.429	98	0.0143602	0.00680779	0.00755239	intermediate	0.0243055	0.0102681	0.020189	0.176758	57	0.13414	0.096	0.7158	1	1
r1170	SOAT1	6646	Miscellaneous	1650	56.7	0.429	98	0.0143602	0.00680779	0.00755239	intermediate	0.0243055	0.0102681	0.020189	0.176758	57	0.13414	0.096	0.7158	1	1
r1171	SOAT1	6646	Miscellaneous	1650	56.7	0.429	98	0.0140411	0.00648867	0.00755239	intermediate	0.0243055	0.0102681	0.020189	0.176758	57	0.13414	0.096	0.7158	1	1
SOAT12	SOAT1	6646	Cholesterol metabolism	1650	56.7	0.429	98	0.0147857	0.000850973	0.0139347	intermediate	0.0243055	0.0102681	0.020189	0.176758	57	0.13414	0.096	0.7158	1	1
CAATPS	ATP2B4	493	Transport, extracellular	3615	51.21	0.509	82.57	0.00063823	0.000319115	0.000319115	intermediate	0.0660851	0.354447	0.00425562	0.0469528	1	0.13736	0.1022	0.7437	0.0299871	1
DAGK_hs	DGKG	1608	Glycerophospholipid metabolism	2373	51.21	0.528	98.74	0.00351026	0.00287203	0.00063823	intermediate	0.128305	0.346523	0.393688	0.572487	1	0.14245	0.0793	0.5569	0.336395	1
TXASr	TBXAS1	6916	Eicosanoid metabolism	1740	52.93	0.533	88.79	0.000425487	0.000319115	0.000106372	intermediate	0.330404	0.370559	0.21708	0.246523	1	0.3077	0.1754	0.57	0.613672	1
G5SDym	ALDH18A1	5832	Urea cycle	2385	52.86	0.511	0	0.000425487	0.000106372	0.000319115	intermediate	0.0679535	0.0859977	0.0094524	0.0675482	4	NA	NA	NA	NA	NA
GCALDDm	ALDH18A1	5832	Glyoxylate and dicarboxylate metabolism	2385	52.86	0.511	0	0.000212743	0.000106372	0.000106372	intermediate	0.0679535	0.0859977	0.0094524	0.0675482	4	NA	NA	NA	NA	NA
GLU5Km	ALDH18A1	5832	Urea cycle	2385	52.86	0.511	0	0.00244655	0.00234018	0.000106372	intermediate	0.0679535	0.0859977	0.0094524	0.0675482	4	NA	NA	NA	NA	NA
LCADim	ALDH18A1	5832	Pyruvate metabolism	2385	52.86	0.511	0	0.000212743	0.000106372	0.000106372	intermediate	0.0679535	0.0859977	0.0094524	0.0675482	4	NA	NA	NA	NA	NA
DHAAt1r	SLC2A3	6515	Transport, extracellular	1488	56.19	0.501	0	0.000425487	0.000106372	0.000319115	intermediate	0.0446327	0.0286985	0.0767921	-0.00431015	6	NA	NA	NA	NA	NA
GALt1r	SLC2A3	6515	Transport, extracellular	1488	56.19	0.501	0	0.00063823	0.000425487	0.000212743	intermediate	0.0446327	0.0286985	0.0767921	-0.00431015	6	NA	NA	NA	NA	NA
GLCt1r	SLC2A3	6515	Transport, extracellular	1488	56.19	0.501	0	0.00297841	0.00234018	0.00063823	intermediate	0.0446327	0.0286985	0.0767921	-0.00431015	6	NA	NA	NA	NA	NA
MALTt1r	SLC2A3	6515	Transport, extracellular	1488	56.19	0.501	0	0.00063823	0.000319115	0.000319115	intermediate	0.0446327	0.0286985	0.0767921	-0.00431015	6	NA	NA	NA	NA	NA
MANt1r	SLC2A3	6515	Transport, extracellular	1488	56.19	0.501	0	0.000319115	0	0.000319115	top	0.0446327	0.0286985	0.0767921	-0.00431015	6	NA	NA	NA	NA	NA
XYLt	SLC2A3	6515	Transport, extracellular	1488	56.19	0.501	0	0.000106372	0	0.000106372	top	0.0446327	0.0286985	0.0767921	-0.00431015	6	NA	NA	NA	NA	NA
H2MTer_U	PIGV	55650	Phosphatidylinositol phosphate metabolism	1479	55.98	0.52	0	0.00063823	0.000212743	0.000425487	intermediate	-0.039076	-0.0588657	-0.215184	0.224033	3	NA	NA	NA	NA	NA
H5MTer_U	PIGV	55650	Phosphatidylinositol phosphate metabolism	1479	55.98	0.52	0	0.000531858	0.000212743	0.000319115	intermediate	-0.039076	-0.0588657	-0.215184	0.224033	3	NA	NA	NA	NA	NA
HMR_0765	PIGV	55650	Sphingolipid metabolism	1479	55.98	0.52	0	0.00063823	0.000425487	0.000212743	intermediate	-0.039076	-0.0588657	-0.215184	0.224033	3	NA	NA	NA	NA	NA
PHPYRtm	MPC1	51660	Transport, mitochondrial	327	54.32	0.517	77.98	0.000212743	0.000106372	0.000106372	intermediate	0.183036	0.160502	0.189261	0.226228	1	0.07624	0.0401	0.5264	1	1
3HPVSTETCOAhcx	ACAA1	30	Drug metabolism	1272	47.19	0.602	0	0.00446761	0.00404212	0.000425487	intermediate	0.00213172	0.206839	-0.0473563	0.0426681	116	NA	NA	NA	NA	NA
ACACT4p	ACAA1	30	Fatty acid oxidation	1272	47.19	0.602	0	0.00468035	0.00404212	0.00063823	intermediate	0.00213172	0.206839	-0.0473563	0.0426681	116	NA	NA	NA	NA	NA
ACACT5p	ACAA1	30	Fatty acid oxidation	1272	47.19	0.602	0	0.00457398	0.00404212	0.000531858	intermediate	0.00213172	0.206839	-0.0473563	0.0426681	116	NA	NA	NA	NA	NA
ACACT6p	ACAA1	30	Fatty acid oxidation	1272	47.19	0.602	0	0.00457398	0.00404212	0.000531858	intermediate	0.00213172	0.206839	-0.0473563	0.0426681	116	NA	NA	NA	NA	NA
ACACT7p	ACAA1	30	Fatty acid oxidation	1272	47.19	0.602	0	0.00457398	0.00404212	0.000531858	intermediate	0.00213172	0.206839	-0.0473563	0.0426681	116	NA	NA	NA	NA	NA
ACACT8p	ACAA1	30	Fatty acid oxidation	1272	47.19	0.602	0	0.0048931	0.00404212	0.000850973	intermediate	0.00213172	0.206839	-0.0473563	0.0426681	116	NA	NA	NA	NA	NA
ACACT9p	ACAA1	30	Fatty acid oxidation	1272	47.19	0.602	0	0.00468035	0.00404212	0.00063823	intermediate	0.00213172	0.206839	-0.0473563	0.0426681	116	NA	NA	NA	NA	NA
DEOXFVShc	ACAA1	30	Drug metabolism	1272	47.19	0.602	0	0.00436124	0.00404212	0.000319115	intermediate	0.00213172	0.206839	-0.0473563	0.0426681	116	NA	NA	NA	NA	NA
FAOXC101C8x	ACAA1	30	Fatty acid oxidation	1272	47.19	0.602	0	0.00478672	0.00414849	0.00063823	intermediate	0.00213172	0.206839	-0.0473563	0.0426681	116	NA	NA	NA	NA	NA
FAOXC102C81x	ACAA1	30	Fatty acid oxidation	1272	47.19	0.602	0	0.00446761	0.00404212	0.000425487	intermediate	0.00213172	0.206839	-0.0473563	0.0426681	116	NA	NA	NA	NA	NA
FAOXC10C8x	ACAA1	30	Fatty acid oxidation	1272	47.19	0.602	0	0.0048931	0.00425487	0.00063823	intermediate	0.00213172	0.206839	-0.0473563	0.0426681	116	NA	NA	NA	NA	NA
FAOXC10DCC8DCx	ACAA1	30	Fatty acid oxidation	1272	47.19	0.602	0	0.00478672	0.00404212	0.000744602	intermediate	0.00213172	0.206839	-0.0473563	0.0426681	116	NA	NA	NA	NA	NA
FAOXC11BRC9BRx	ACAA1	30	Fatty acid oxidation	1272	47.19	0.602	0	0.00436124	0.00404212	0.000319115	intermediate	0.00213172	0.206839	-0.0473563	0.0426681	116	NA	NA	NA	NA	NA
FAOXC121C10x	ACAA1	30	Fatty acid oxidation	1272	47.19	0.602	0	0.00468035	0.00414849	0.000531858	intermediate	0.00213172	0.206839	-0.0473563	0.0426681	116	NA	NA	NA	NA	NA
FAOXC123C102x	ACAA1	30	Fatty acid oxidation	1272	47.19	0.602	0	0.00446761	0.00404212	0.000425487	intermediate	0.00213172	0.206839	-0.0473563	0.0426681	116	NA	NA	NA	NA	NA
FAOXC12C10x	ACAA1	30	Fatty acid oxidation	1272	47.19	0.602	0	0.00468035	0.00414849	0.000531858	intermediate	0.00213172	0.206839	-0.0473563	0.0426681	116	NA	NA	NA	NA	NA
FAOXC12DCC10DCx	ACAA1	30	Fatty acid oxidation	1272	47.19	0.602	0	0.00478672	0.00404212	0.000744602	intermediate	0.00213172	0.206839	-0.0473563	0.0426681	116	NA	NA	NA	NA	NA
FAOXC13BRC11BRx	ACAA1	30	Fatty acid oxidation	1272	47.19	0.602	0	0.00457398	0.00414849	0.000425487	intermediate	0.00213172	0.206839	-0.0473563	0.0426681	116	NA	NA	NA	NA	NA
FAOXC141C121x	ACAA1	30	Fatty acid oxidation	1272	47.19	0.602	0	0.00446761	0.00404212	0.000425487	intermediate	0.00213172	0.206839	-0.0473563	0.0426681	116	NA	NA	NA	NA	NA
FAOXC142C122x	ACAA1	30	Fatty acid oxidation	1272	47.19	0.602	0	0.00446761	0.00404212	0.000425487	intermediate	0.00213172	0.206839	-0.0473563	0.0426681	116	NA	NA	NA	NA	NA
FAOXC143C123x	ACAA1	30	Fatty acid oxidation	1272	47.19	0.602	0	0.00446761	0.00404212	0.000425487	intermediate	0.00213172	0.206839	-0.0473563	0.0426681	116	NA	NA	NA	NA	NA
FAOXC14C12x	ACAA1	30	Fatty acid oxidation	1272	47.19	0.602	0	0.00468035	0.00414849	0.000531858	intermediate	0.00213172	0.206839	-0.0473563	0.0426681	116	NA	NA	NA	NA	NA
FAOXC14DCC12DCx	ACAA1	30	Fatty acid oxidation	1272	47.19	0.602	0	0.00468035	0.00404212	0.00063823	intermediate	0.00213172	0.206839	-0.0473563	0.0426681	116	NA	NA	NA	NA	NA
FAOXC15BRC13BRx	ACAA1	30	Fatty acid oxidation	1272	47.19	0.602	0	0.00457398	0.00425487	0.000319115	intermediate	0.00213172	0.206839	-0.0473563	0.0426681	116	NA	NA	NA	NA	NA
FAOXC16080x	ACAA1	30	Fatty acid oxidation	1272	47.19	0.602	0	0.00499947	0.00436124	0.00063823	intermediate	0.00213172	0.206839	-0.0473563	0.0426681	116	NA	NA	NA	NA	NA
FAOXC161C141x	ACAA1	30	Fatty acid oxidation	1272	47.19	0.602	0	0.00446761	0.00404212	0.000425487	intermediate	0.00213172	0.206839	-0.0473563	0.0426681	116	NA	NA	NA	NA	NA
FAOXC163C142x	ACAA1	30	Fatty acid oxidation	1272	47.19	0.602	0	0.00446761	0.00404212	0.000425487	intermediate	0.00213172	0.206839	-0.0473563	0.0426681	116	NA	NA	NA	NA	NA
FAOXC164C143x	ACAA1	30	Fatty acid oxidation	1272	47.19	0.602	0	0.00446761	0.00404212	0.000425487	intermediate	0.00213172	0.206839	-0.0473563	0.0426681	116	NA	NA	NA	NA	NA
FAOXC16C14x	ACAA1	30	Fatty acid oxidation	1272	47.19	0.602	0	0.0048931	0.00436124	0.000531858	intermediate	0.00213172	0.206839	-0.0473563	0.0426681	116	NA	NA	NA	NA	NA
FAOXC16DCC14DCx	ACAA1	30	Fatty acid oxidation	1272	47.19	0.602	0	0.00446761	0.00404212	0.000425487	intermediate	0.00213172	0.206839	-0.0473563	0.0426681	116	NA	NA	NA	NA	NA
FAOXC180x	ACAA1	30	Fatty acid oxidation	1272	47.19	0.602	0	0.00521221	0.00436124	0.000850973	intermediate	0.00213172	0.206839	-0.0473563	0.0426681	116	NA	NA	NA	NA	NA
FAOXC181C161x	ACAA1	30	Fatty acid oxidation	1272	47.19	0.602	0	0.00446761	0.00404212	0.000425487	intermediate	0.00213172	0.206839	-0.0473563	0.0426681	116	NA	NA	NA	NA	NA
FAOXC183806x	ACAA1	30	Fatty acid oxidation	1272	47.19	0.602	0	0.00478672	0.00414849	0.00063823	intermediate	0.00213172	0.206839	-0.0473563	0.0426681	116	NA	NA	NA	NA	NA
FAOXC18480x	ACAA1	30	Fatty acid oxidation	1272	47.19	0.602	0	0.00478672	0.00414849	0.00063823	intermediate	0.00213172	0.206839	-0.0473563	0.0426681	116	NA	NA	NA	NA	NA
FAOXC184C163x	ACAA1	30	Fatty acid oxidation	1272	47.19	0.602	0	0.00446761	0.00404212	0.000425487	intermediate	0.00213172	0.206839	-0.0473563	0.0426681	116	NA	NA	NA	NA	NA
FAOXC184C164x	ACAA1	30	Fatty acid oxidation	1272	47.19	0.602	0	0.00457398	0.00414849	0.000425487	intermediate	0.00213172	0.206839	-0.0473563	0.0426681	116	NA	NA	NA	NA	NA
FAOXC200180x	ACAA1	30	Fatty acid oxidation	1272	47.19	0.602	0	0.0048931	0.00436124	0.000531858	intermediate	0.00213172	0.206839	-0.0473563	0.0426681	116	NA	NA	NA	NA	NA
FAOXC201C181x	ACAA1	30	Fatty acid oxidation	1272	47.19	0.602	0	0.00446761	0.00404212	0.000425487	intermediate	0.00213172	0.206839	-0.0473563	0.0426681	116	NA	NA	NA	NA	NA
FAOXC2051843x	ACAA1	30	Fatty acid oxidation	1272	47.19	0.602	0	0.00478672	0.00425487	0.000531858	intermediate	0.00213172	0.206839	-0.0473563	0.0426681	116	NA	NA	NA	NA	NA
FAOXC205C184x	ACAA1	30	Fatty acid oxidation	1272	47.19	0.602	0	0.00446761	0.00404212	0.000425487	intermediate	0.00213172	0.206839	-0.0473563	0.0426681	116	NA	NA	NA	NA	NA
FAOXC221C201x	ACAA1	30	Fatty acid oxidation	1272	47.19	0.602	0	0.00457398	0.00414849	0.000425487	intermediate	0.00213172	0.206839	-0.0473563	0.0426681	116	NA	NA	NA	NA	NA
FAOXC2242046x	ACAA1	30	Fatty acid oxidation	1272	47.19	0.602	0	0.00478672	0.00425487	0.000531858	intermediate	0.00213172	0.206839	-0.0473563	0.0426681	116	NA	NA	NA	NA	NA
FAOXC2251836x	ACAA1	30	Fatty acid oxidation	1272	47.19	0.602	0	0.0048931	0.00436124	0.000531858	intermediate	0.00213172	0.206839	-0.0473563	0.0426681	116	NA	NA	NA	NA	NA
FAOXC2252053x	ACAA1	30	Fatty acid oxidation	1272	47.19	0.602	0	0.00478672	0.00436124	0.000425487	intermediate	0.00213172	0.206839	-0.0473563	0.0426681	116	NA	NA	NA	NA	NA
FAOXC225C204x	ACAA1	30	Fatty acid oxidation	1272	47.19	0.602	0	0.00446761	0.00404212	0.000425487	intermediate	0.00213172	0.206839	-0.0473563	0.0426681	116	NA	NA	NA	NA	NA
FAOXC226205x	ACAA1	30	Fatty acid oxidation	1272	47.19	0.602	0	0.00468035	0.00425487	0.000425487	intermediate	0.00213172	0.206839	-0.0473563	0.0426681	116	NA	NA	NA	NA	NA
FAOXC22C20x	ACAA1	30	Fatty acid oxidation	1272	47.19	0.602	0	0.00478672	0.00425487	0.000531858	intermediate	0.00213172	0.206839	-0.0473563	0.0426681	116	NA	NA	NA	NA	NA
FAOXC240200x	ACAA1	30	Fatty acid oxidation	1272	47.19	0.602	0	0.0048931	0.00436124	0.000531858	intermediate	0.00213172	0.206839	-0.0473563	0.0426681	116	NA	NA	NA	NA	NA
FAOXC241181x	ACAA1	30	Fatty acid oxidation	1272	47.19	0.602	0	0.00468035	0.00425487	0.000425487	intermediate	0.00213172	0.206839	-0.0473563	0.0426681	116	NA	NA	NA	NA	NA
FAOXC241C221x	ACAA1	30	Fatty acid oxidation	1272	47.19	0.602	0	0.00468035	0.00425487	0.000425487	intermediate	0.00213172	0.206839	-0.0473563	0.0426681	116	NA	NA	NA	NA	NA
FAOXC2442246x	ACAA1	30	Fatty acid oxidation	1272	47.19	0.602	0	0.00457398	0.00404212	0.000531858	intermediate	0.00213172	0.206839	-0.0473563	0.0426681	116	NA	NA	NA	NA	NA
FAOXC2452253x	ACAA1	30	Fatty acid oxidation	1272	47.19	0.602	0	0.00446761	0.00404212	0.000425487	intermediate	0.00213172	0.206839	-0.0473563	0.0426681	116	NA	NA	NA	NA	NA
FAOXC2452256x	ACAA1	30	Fatty acid oxidation	1272	47.19	0.602	0	0.00468035	0.00404212	0.00063823	intermediate	0.00213172	0.206839	-0.0473563	0.0426681	116	NA	NA	NA	NA	NA
FAOXC246226x	ACAA1	30	Fatty acid oxidation	1272	47.19	0.602	0	0.00446761	0.00404212	0.000425487	intermediate	0.00213172	0.206839	-0.0473563	0.0426681	116	NA	NA	NA	NA	NA
FAOXC24C22x	ACAA1	30	Fatty acid oxidation	1272	47.19	0.602	0	0.0048931	0.00436124	0.000531858	intermediate	0.00213172	0.206839	-0.0473563	0.0426681	116	NA	NA	NA	NA	NA
FAOXC260240x	ACAA1	30	Fatty acid oxidation	1272	47.19	0.602	0	0.00468035	0.00404212	0.00063823	intermediate	0.00213172	0.206839	-0.0473563	0.0426681	116	NA	NA	NA	NA	NA
FAOXC61C4x	ACAA1	30	Fatty acid oxidation	1272	47.19	0.602	0	0.00468035	0.00414849	0.000531858	intermediate	0.00213172	0.206839	-0.0473563	0.0426681	116	NA	NA	NA	NA	NA
FAOXC6C4x	ACAA1	30	Fatty acid oxidation	1272	47.19	0.602	0	0.00468035	0.00414849	0.000531858	intermediate	0.00213172	0.206839	-0.0473563	0.0426681	116	NA	NA	NA	NA	NA
FAOXC6DCC4DCx	ACAA1	30	Fatty acid oxidation	1272	47.19	0.602	0	0.00457398	0.00404212	0.000531858	intermediate	0.00213172	0.206839	-0.0473563	0.0426681	116	NA	NA	NA	NA	NA
FAOXC81C61x	ACAA1	30	Fatty acid oxidation	1272	47.19	0.602	0	0.00446761	0.00404212	0.000425487	intermediate	0.00213172	0.206839	-0.0473563	0.0426681	116	NA	NA	NA	NA	NA
FAOXC8C6x	ACAA1	30	Fatty acid oxidation	1272	47.19	0.602	0	0.00553133	0.00468035	0.000850973	intermediate	0.00213172	0.206839	-0.0473563	0.0426681	116	NA	NA	NA	NA	NA
FAOXC8DCC6DCx	ACAA1	30	Fatty acid oxidation	1272	47.19	0.602	0	0.00478672	0.00404212	0.000744602	intermediate	0.00213172	0.206839	-0.0473563	0.0426681	116	NA	NA	NA	NA	NA
FOAXC122C101x	ACAA1	30	Fatty acid oxidation	1272	47.19	0.602	0	0.00468035	0.00404212	0.00063823	intermediate	0.00213172	0.206839	-0.0473563	0.0426681	116	NA	NA	NA	NA	NA
HMR_1653	ACAA1	30	Bile acid synthesis	1272	47.19	0.602	0	0.00819062	0.0078715	0.000319115	intermediate	0.00213172	0.206839	-0.0473563	0.0426681	116	NA	NA	NA	NA	NA
HMR_3065	ACAA1	30	Fatty acid oxidation	1272	47.19	0.602	0	0.00457398	0.00404212	0.000531858	intermediate	0.00213172	0.206839	-0.0473563	0.0426681	116	NA	NA	NA	NA	NA
HMR_3069	ACAA1	30	Fatty acid oxidation	1272	47.19	0.602	0	0.00457398	0.00404212	0.000531858	intermediate	0.00213172	0.206839	-0.0473563	0.0426681	116	NA	NA	NA	NA	NA
HMR_3073	ACAA1	30	Fatty acid oxidation	1272	47.19	0.602	0	0.00457398	0.00404212	0.000531858	intermediate	0.00213172	0.206839	-0.0473563	0.0426681	116	NA	NA	NA	NA	NA
HMR_3097	ACAA1	30	Fatty acid oxidation	1272	47.19	0.602	0	0.0048931	0.00404212	0.000850973	intermediate	0.00213172	0.206839	-0.0473563	0.0426681	116	NA	NA	NA	NA	NA
HMR_3101	ACAA1	30	Fatty acid oxidation	1272	47.19	0.602	0	0.00457398	0.00404212	0.000531858	intermediate	0.00213172	0.206839	-0.0473563	0.0426681	116	NA	NA	NA	NA	NA
HMR_3329	ACAA1	30	Fatty acid oxidation	1272	47.19	0.602	0	0.00468035	0.00404212	0.00063823	intermediate	0.00213172	0.206839	-0.0473563	0.0426681	116	NA	NA	NA	NA	NA
HMR_3333	ACAA1	30	Fatty acid oxidation	1272	47.19	0.602	0	0.00446761	0.00404212	0.000425487	intermediate	0.00213172	0.206839	-0.0473563	0.0426681	116	NA	NA	NA	NA	NA
HMR_3337	ACAA1	30	Fatty acid oxidation	1272	47.19	0.602	0	0.00446761	0.00404212	0.000425487	intermediate	0.00213172	0.206839	-0.0473563	0.0426681	116	NA	NA	NA	NA	NA
HMR_3341	ACAA1	30	Fatty acid oxidation	1272	47.19	0.602	0	0.00446761	0.00404212	0.000425487	intermediate	0.00213172	0.206839	-0.0473563	0.0426681	116	NA	NA	NA	NA	NA
HMR_3345	ACAA1	30	Fatty acid oxidation	1272	47.19	0.602	0	0.00446761	0.00404212	0.000425487	intermediate	0.00213172	0.206839	-0.0473563	0.0426681	116	NA	NA	NA	NA	NA
HMR_3349	ACAA1	30	Fatty acid oxidation	1272	47.19	0.602	0	0.00446761	0.00404212	0.000425487	intermediate	0.00213172	0.206839	-0.0473563	0.0426681	116	NA	NA	NA	NA	NA
HMR_3353	ACAA1	30	Fatty acid oxidation	1272	47.19	0.602	0	0.00446761	0.00404212	0.000425487	intermediate	0.00213172	0.206839	-0.0473563	0.0426681	116	NA	NA	NA	NA	NA
HMR_3398	ACAA1	30	Fatty acid oxidation	1272	47.19	0.602	0	0.0106372	0.00808425	0.00255292	intermediate	0.00213172	0.206839	-0.0473563	0.0426681	116	NA	NA	NA	NA	NA
HMR_3406	ACAA1	30	Fatty acid oxidation	1272	47.19	0.602	0	0.0106372	0.00808425	0.00255292	intermediate	0.00213172	0.206839	-0.0473563	0.0426681	116	NA	NA	NA	NA	NA
HMR_3407	ACAA1	30	Fatty acid oxidation	1272	47.19	0.602	0	0.0106372	0.00808425	0.00255292	intermediate	0.00213172	0.206839	-0.0473563	0.0426681	116	NA	NA	NA	NA	NA
HMR_3408	ACAA1	30	Fatty acid oxidation	1272	47.19	0.602	0	0.0106372	0.00808425	0.00255292	intermediate	0.00213172	0.206839	-0.0473563	0.0426681	116	NA	NA	NA	NA	NA
HMR_3409	ACAA1	30	Fatty acid oxidation	1272	47.19	0.602	0	0.0107435	0.00819062	0.00255292	intermediate	0.00213172	0.206839	-0.0473563	0.0426681	116	NA	NA	NA	NA	NA
HMR_3411	ACAA1	30	Fatty acid oxidation	1272	47.19	0.602	0	0.0106372	0.00808425	0.00255292	intermediate	0.00213172	0.206839	-0.0473563	0.0426681	116	NA	NA	NA	NA	NA
HMR_3413	ACAA1	30	Fatty acid oxidation	1272	47.19	0.602	0	0.0106372	0.00808425	0.00255292	intermediate	0.00213172	0.206839	-0.0473563	0.0426681	116	NA	NA	NA	NA	NA
HMR_3414	ACAA1	30	Fatty acid oxidation	1272	47.19	0.602	0	0.0106372	0.00808425	0.00255292	intermediate	0.00213172	0.206839	-0.0473563	0.0426681	116	NA	NA	NA	NA	NA
HMR_3416	ACAA1	30	Fatty acid oxidation	1272	47.19	0.602	0	0.0106372	0.00808425	0.00255292	intermediate	0.00213172	0.206839	-0.0473563	0.0426681	116	NA	NA	NA	NA	NA
HMR_3421	ACAA1	30	Fatty acid oxidation	1272	47.19	0.602	0	0.0107435	0.00819062	0.00255292	intermediate	0.00213172	0.206839	-0.0473563	0.0426681	116	NA	NA	NA	NA	NA
HMR_3422	ACAA1	30	Fatty acid oxidation	1272	47.19	0.602	0	0.0107435	0.00819062	0.00255292	intermediate	0.00213172	0.206839	-0.0473563	0.0426681	116	NA	NA	NA	NA	NA
HMR_3423	ACAA1	30	Fatty acid oxidation	1272	47.19	0.602	0	0.0106372	0.00808425	0.00255292	intermediate	0.00213172	0.206839	-0.0473563	0.0426681	116	NA	NA	NA	NA	NA
HMR_3424	ACAA1	30	Fatty acid oxidation	1272	47.19	0.602	0	0.0106372	0.00808425	0.00255292	intermediate	0.00213172	0.206839	-0.0473563	0.0426681	116	NA	NA	NA	NA	NA
HMR_3425	ACAA1	30	Fatty acid oxidation	1272	47.19	0.602	0	0.0106372	0.00808425	0.00255292	intermediate	0.00213172	0.206839	-0.0473563	0.0426681	116	NA	NA	NA	NA	NA
HMR_3426	ACAA1	30	Fatty acid oxidation	1272	47.19	0.602	0	0.0108499	0.00829699	0.00255292	intermediate	0.00213172	0.206839	-0.0473563	0.0426681	116	NA	NA	NA	NA	NA
HMR_3427	ACAA1	30	Fatty acid oxidation	1272	47.19	0.602	0	0.0107435	0.00819062	0.00255292	intermediate	0.00213172	0.206839	-0.0473563	0.0426681	116	NA	NA	NA	NA	NA
HMR_3428	ACAA1	30	Fatty acid oxidation	1272	47.19	0.602	0	0.0109563	0.00840336	0.00255292	intermediate	0.00213172	0.206839	-0.0473563	0.0426681	116	NA	NA	NA	NA	NA
HMR_3429	ACAA1	30	Fatty acid oxidation	1272	47.19	0.602	0	0.0107435	0.00819062	0.00255292	intermediate	0.00213172	0.206839	-0.0473563	0.0426681	116	NA	NA	NA	NA	NA
HMR_3431	ACAA1	30	Fatty acid oxidation	1272	47.19	0.602	0	0.0106372	0.00808425	0.00255292	intermediate	0.00213172	0.206839	-0.0473563	0.0426681	116	NA	NA	NA	NA	NA
HMR_3432	ACAA1	30	Fatty acid oxidation	1272	47.19	0.602	0	0.0106372	0.00808425	0.00255292	intermediate	0.00213172	0.206839	-0.0473563	0.0426681	116	NA	NA	NA	NA	NA
HMR_3433	ACAA1	30	Fatty acid oxidation	1272	47.19	0.602	0	0.0106372	0.00808425	0.00255292	intermediate	0.00213172	0.206839	-0.0473563	0.0426681	116	NA	NA	NA	NA	NA
HMR_3505	ACAA1	30	Fatty acid oxidation	1272	47.19	0.602	0	0.00436124	0.00404212	0.000319115	intermediate	0.00213172	0.206839	-0.0473563	0.0426681	116	NA	NA	NA	NA	NA
HMR_9719	ACAA1	30	Fatty acid oxidation	1272	47.19	0.602	0	0.0109563	0.00840336	0.00255292	intermediate	0.00213172	0.206839	-0.0473563	0.0426681	116	NA	NA	NA	NA	NA
PEROXx	ACAA1	30	Fatty acid oxidation	1272	47.19	0.602	0	0.0048931	0.00425487	0.00063823	intermediate	0.00213172	0.206839	-0.0473563	0.0426681	116	NA	NA	NA	NA	NA
PROFVSCOAhc	ACAA1	30	Drug metabolism	1272	47.19	0.602	0	0.00446761	0.00404212	0.000425487	intermediate	0.00213172	0.206839	-0.0473563	0.0426681	116	NA	NA	NA	NA	NA
r0287	ACAA1	30	Fatty acid oxidation	1272	47.19	0.602	0	0.0105308	0.0078715	0.00265929	intermediate	0.00213172	0.206839	-0.0473563	0.0426681	116	NA	NA	NA	NA	NA
r0634	ACAA1	30	Fatty acid oxidation	1272	47.19	0.602	0	0.036911	0.0151048	0.0218062	intermediate	0.00213172	0.206839	-0.0473563	0.0426681	116	NA	NA	NA	NA	NA
r0639	ACAA1	30	Fatty acid oxidation	1272	47.19	0.602	0	0.0106372	0.0078715	0.00276566	intermediate	0.00213172	0.206839	-0.0473563	0.0426681	116	NA	NA	NA	NA	NA
r0653	ACAA1	30	Fatty acid oxidation	1272	47.19	0.602	0	0.0107435	0.0078715	0.00287203	intermediate	0.00213172	0.206839	-0.0473563	0.0426681	116	NA	NA	NA	NA	NA
r0698	ACAA1	30	Bile acid synthesis	1272	47.19	0.602	0	0.0119136	0.00106372	0.0108499	intermediate	0.00213172	0.206839	-0.0473563	0.0426681	116	NA	NA	NA	NA	NA
r0724	ACAA1	30	Fatty acid oxidation	1272	47.19	0.602	0	0.0368046	0.0149984	0.0218062	intermediate	0.00213172	0.206839	-0.0473563	0.0426681	116	NA	NA	NA	NA	NA
r0732	ACAA1	30	Fatty acid oxidation	1272	47.19	0.602	0	0.0106372	0.0078715	0.00276566	intermediate	0.00213172	0.206839	-0.0473563	0.0426681	116	NA	NA	NA	NA	NA
r1481	ACAA1	30	Fatty acid oxidation	1272	47.19	0.602	0	0.0104244	0.0078715	0.00255292	intermediate	0.00213172	0.206839	-0.0473563	0.0426681	116	NA	NA	NA	NA	NA
RE1531X	ACAA1	30	Fatty acid oxidation	1272	47.19	0.602	0	0.00446761	0.00404212	0.000425487	intermediate	0.00213172	0.206839	-0.0473563	0.0426681	116	NA	NA	NA	NA	NA
RE1532X	ACAA1	30	Fatty acid oxidation	1272	47.19	0.602	0	0.00446761	0.00404212	0.000425487	intermediate	0.00213172	0.206839	-0.0473563	0.0426681	116	NA	NA	NA	NA	NA
RE1533X	ACAA1	30	Fatty acid oxidation	1272	47.19	0.602	0	0.00446761	0.00404212	0.000425487	intermediate	0.00213172	0.206839	-0.0473563	0.0426681	116	NA	NA	NA	NA	NA
RE1534X	ACAA1	30	Fatty acid oxidation	1272	47.19	0.602	0	0.00468035	0.00404212	0.00063823	intermediate	0.00213172	0.206839	-0.0473563	0.0426681	116	NA	NA	NA	NA	NA
RE2988X	ACAA1	30	Fatty acid oxidation	1272	47.19	0.602	0	0.00457398	0.00404212	0.000531858	intermediate	0.00213172	0.206839	-0.0473563	0.0426681	116	NA	NA	NA	NA	NA
RE2989X	ACAA1	30	Fatty acid oxidation	1272	47.19	0.602	0	0.00446761	0.00404212	0.000425487	intermediate	0.00213172	0.206839	-0.0473563	0.0426681	116	NA	NA	NA	NA	NA
RE3158X	ACAA1	30	Fatty acid oxidation	1272	47.19	0.602	0	0.00457398	0.00404212	0.000531858	intermediate	0.00213172	0.206839	-0.0473563	0.0426681	116	NA	NA	NA	NA	NA
ILETA	BCAT1	586	Valine, leucine, and isoleucine metabolism	1194	53.23	0.471	79.4	0.0102117	0.00723327	0.00297841	intermediate	0.0296507	0.0668599	0.00444437	0.132245	3	0.13909	0.1441	1.0359	1	1
LEUTA	BCAT1	586	Valine, leucine, and isoleucine metabolism	1194	53.23	0.471	79.4	0.0125519	0.00957345	0.00297841	intermediate	0.0296507	0.0668599	0.00444437	0.132245	3	0.13909	0.1441	1.0359	1	1
VALTA	BCAT1	586	Valine, leucine, and isoleucine metabolism	1194	53.23	0.471	79.4	0.0113818	0.00840336	0.00297841	intermediate	0.0296507	0.0668599	0.00444437	0.132245	3	0.13909	0.1441	1.0359	1	1
GUACYC	GUCY1B3	2983	Nucleotide interconversion	1923	53.51	0.432	96.41	0.000744602	0.000319115	0.000425487	intermediate	0.0232283	0.127893	0.0809482	0.322675	1	0.01104	0.0083	0.7531	1	1
DGAT	DGAT2	84649	Triacylglycerol synthesis	1164	42.44	0.571	100	0.0171258	0.00297841	0.0141474	intermediate	0.0103371	0.414764	-0.0163591	0.154815	1	0.05813	0.0381	0.6553	1	1
CSm	CS	1431	Citric acid cycle	1398	53.13	0.508	0	0.0379747	0.0154239	0.0225508	intermediate	0.0767481	0.604015	0.0205911	0.300021	1	NA	NA	NA	NA	NA
SLCBK1	SPHK2	56848	Sphingolipid metabolism	1962	41.73	0.677	73.7	0.000850973	0.000531858	0.000319115	intermediate	0.148018	0.344647	-0.0883969	-0.0772119	4	0.16118	0.1402	0.8695	1	1
SPHK21c	SPHK2	56848	Sphingolipid metabolism	1962	41.73	0.677	73.7	0.000850973	0.000319115	0.000531858	intermediate	0.148018	0.344647	-0.0883969	-0.0772119	4	0.16118	0.1402	0.8695	1	1
SPHK21n	SPHK2	56848	Sphingolipid metabolism	1962	41.73	0.677	73.7	0.000212743	0.000106372	0.000106372	intermediate	0.148018	0.344647	-0.0883969	-0.0772119	4	0.16118	0.1402	0.8695	1	1
SPHK22n	SPHK2	56848	Sphingolipid metabolism	1962	41.73	0.677	73.7	0.000212743	0.000106372	0.000106372	intermediate	0.148018	0.344647	-0.0883969	-0.0772119	4	0.16118	0.1402	0.8695	1	1
HMR_6545	MTMR1	8776	Inositol phosphate metabolism	2019	56.7	0.478	83.06	0.00063823	0.000319115	0.000319115	intermediate	NA	NA	NA	NA	2	0.04315	0.0461	1.0678	1	1
MI1PP	MTMR1	8776	Inositol phosphate metabolism	2019	56.7	0.478	83.06	0.000850973	0.000531858	0.000319115	intermediate	NA	NA	NA	NA	2	0.04315	0.0461	1.0678	1	1
GLYOX	HAGH	3029	Pyruvate metabolism	924	41.82	0.619	85.06	0.00797787	0.000212743	0.00776513	intermediate	-0.0779568	0.10177	-0.0357281	-0.0257518	2	0.13286	0.154	1.1591	1	1
GLYOXm	HAGH	3029	Pyruvate metabolism	924	41.82	0.619	85.06	0.000319115	0.000106372	0.000212743	intermediate	-0.0779568	0.10177	-0.0357281	-0.0257518	2	0.13286	0.154	1.1591	1	1
HMR_0876	ST3GAL6	10402	Glycosphingolipid metabolism	1152	54.85	0.436	85.68	0.00159557	0.000319115	0.00127646	intermediate	0.105095	0.100808	0.0824073	0.0962366	4	0.31569	0.2279	0.7218	0.882309	1
HMR_0910	ST3GAL6	10402	Glycosphingolipid metabolism	1152	54.85	0.436	85.68	0.00138283	0.000319115	0.00106372	intermediate	0.105095	0.100808	0.0824073	0.0962366	4	0.31569	0.2279	0.7218	0.882309	1
ST3GAL61g	ST3GAL6	10402	Blood group synthesis	1152	54.85	0.436	85.68	0.000531858	0.000212743	0.000319115	intermediate	0.105095	0.100808	0.0824073	0.0962366	4	0.31569	0.2279	0.7218	0.882309	1
ST3GAL62g	ST3GAL6	10402	Blood group synthesis	1152	54.85	0.436	85.68	0.000425487	0.000212743	0.000212743	intermediate	0.105095	0.100808	0.0824073	0.0962366	4	0.31569	0.2279	0.7218	0.882309	1
BGAL1l	CTSA	5476	Sphingolipid metabolism	1494	42.52	0.568	0	0.000531858	0.000212743	0.000319115	intermediate	0.0562303	0.0864108	-0.0728674	0.00892394	36	NA	NA	NA	NA	NA
BGAL2l	CTSA	5476	Sphingolipid metabolism	1494	42.52	0.568	0	0.000319115	0.000106372	0.000212743	intermediate	0.0562303	0.0864108	-0.0728674	0.00892394	36	NA	NA	NA	NA	NA
GALASE10ly	CTSA	5476	Keratan sulfate degradation	1494	42.52	0.568	0	0.000531858	0.000212743	0.000319115	intermediate	0.0562303	0.0864108	-0.0728674	0.00892394	36	NA	NA	NA	NA	NA
GALASE11ly	CTSA	5476	Keratan sulfate degradation	1494	42.52	0.568	0	0.000531858	0.000212743	0.000319115	intermediate	0.0562303	0.0864108	-0.0728674	0.00892394	36	NA	NA	NA	NA	NA
GALASE12ly	CTSA	5476	Keratan sulfate degradation	1494	42.52	0.568	0	0.000531858	0.000212743	0.000319115	intermediate	0.0562303	0.0864108	-0.0728674	0.00892394	36	NA	NA	NA	NA	NA
GALASE13ly	CTSA	5476	Keratan sulfate degradation	1494	42.52	0.568	0	0.000531858	0.000212743	0.000319115	intermediate	0.0562303	0.0864108	-0.0728674	0.00892394	36	NA	NA	NA	NA	NA
GALASE14ly	CTSA	5476	Keratan sulfate degradation	1494	42.52	0.568	0	0.000425487	0.000212743	0.000212743	intermediate	0.0562303	0.0864108	-0.0728674	0.00892394	36	NA	NA	NA	NA	NA
GALASE15ly	CTSA	5476	Keratan sulfate degradation	1494	42.52	0.568	0	0.000319115	0.000106372	0.000212743	intermediate	0.0562303	0.0864108	-0.0728674	0.00892394	36	NA	NA	NA	NA	NA
GALASE16ly	CTSA	5476	Keratan sulfate degradation	1494	42.52	0.568	0	0.000425487	0.000106372	0.000319115	intermediate	0.0562303	0.0864108	-0.0728674	0.00892394	36	NA	NA	NA	NA	NA
GALASE17ly	CTSA	5476	Keratan sulfate degradation	1494	42.52	0.568	0	0.000744602	0.000425487	0.000319115	intermediate	0.0562303	0.0864108	-0.0728674	0.00892394	36	NA	NA	NA	NA	NA
GALASE18ly	CTSA	5476	Keratan sulfate degradation	1494	42.52	0.568	0	0.000425487	0.000212743	0.000212743	intermediate	0.0562303	0.0864108	-0.0728674	0.00892394	36	NA	NA	NA	NA	NA
GALASE19ly	CTSA	5476	Keratan sulfate degradation	1494	42.52	0.568	0	0.000531858	0.000319115	0.000212743	intermediate	0.0562303	0.0864108	-0.0728674	0.00892394	36	NA	NA	NA	NA	NA
GALASE1ly	CTSA	5476	N-glycan degradation	1494	42.52	0.568	0	0.000319115	0.000106372	0.000212743	intermediate	0.0562303	0.0864108	-0.0728674	0.00892394	36	NA	NA	NA	NA	NA
GALASE20ly	CTSA	5476	Keratan sulfate degradation	1494	42.52	0.568	0	0.000425487	0.000106372	0.000319115	intermediate	0.0562303	0.0864108	-0.0728674	0.00892394	36	NA	NA	NA	NA	NA
GALASE3ly	CTSA	5476	Keratan sulfate degradation	1494	42.52	0.568	0	0.000425487	0.000106372	0.000319115	intermediate	0.0562303	0.0864108	-0.0728674	0.00892394	36	NA	NA	NA	NA	NA
GALASE4ly	CTSA	5476	Keratan sulfate degradation	1494	42.52	0.568	0	0.000531858	0.000212743	0.000319115	intermediate	0.0562303	0.0864108	-0.0728674	0.00892394	36	NA	NA	NA	NA	NA
GALASE5ly	CTSA	5476	Keratan sulfate degradation	1494	42.52	0.568	0	0.000531858	0.000212743	0.000319115	intermediate	0.0562303	0.0864108	-0.0728674	0.00892394	36	NA	NA	NA	NA	NA
GALASE6ly	CTSA	5476	Keratan sulfate degradation	1494	42.52	0.568	0	0.000531858	0.000212743	0.000319115	intermediate	0.0562303	0.0864108	-0.0728674	0.00892394	36	NA	NA	NA	NA	NA
GALASE7ly	CTSA	5476	Keratan sulfate degradation	1494	42.52	0.568	0	0.000531858	0.000212743	0.000319115	intermediate	0.0562303	0.0864108	-0.0728674	0.00892394	36	NA	NA	NA	NA	NA
GALASE8ly	CTSA	5476	Keratan sulfate degradation	1494	42.52	0.568	0	0.000531858	0.000212743	0.000319115	intermediate	0.0562303	0.0864108	-0.0728674	0.00892394	36	NA	NA	NA	NA	NA
GALASE9ly	CTSA	5476	Keratan sulfate degradation	1494	42.52	0.568	0	0.000531858	0.000212743	0.000319115	intermediate	0.0562303	0.0864108	-0.0728674	0.00892394	36	NA	NA	NA	NA	NA
GLB1	CTSA	5476	Sphingolipid metabolism	1494	42.52	0.568	0	0.000744602	0.000531858	0.000212743	intermediate	0.0562303	0.0864108	-0.0728674	0.00892394	36	NA	NA	NA	NA	NA
NEU11l	CTSA	5476	Sphingolipid metabolism	1494	42.52	0.568	0	0.000319115	0.000212743	0.000106372	intermediate	0.0562303	0.0864108	-0.0728674	0.00892394	36	NA	NA	NA	NA	NA
S6TASE10ly	CTSA	5476	Keratan sulfate degradation	1494	42.52	0.568	0	0.000319115	0.000106372	0.000212743	intermediate	0.0562303	0.0864108	-0.0728674	0.00892394	36	NA	NA	NA	NA	NA
S6TASE22ly	CTSA	5476	Keratan sulfate degradation	1494	42.52	0.568	0	0.000319115	0.000106372	0.000212743	intermediate	0.0562303	0.0864108	-0.0728674	0.00892394	36	NA	NA	NA	NA	NA
S6TASE25ly	CTSA	5476	Keratan sulfate degradation	1494	42.52	0.568	0	0.000319115	0.000106372	0.000212743	intermediate	0.0562303	0.0864108	-0.0728674	0.00892394	36	NA	NA	NA	NA	NA
S6TASE4ly	CTSA	5476	Chondroitin sulfate degradation	1494	42.52	0.568	0	0.000319115	0.000106372	0.000212743	intermediate	0.0562303	0.0864108	-0.0728674	0.00892394	36	NA	NA	NA	NA	NA
S6TASE5ly	CTSA	5476	Chondroitin sulfate degradation	1494	42.52	0.568	0	0.000319115	0.000106372	0.000212743	intermediate	0.0562303	0.0864108	-0.0728674	0.00892394	36	NA	NA	NA	NA	NA
S6TASE6ly	CTSA	5476	Chondroitin sulfate degradation	1494	42.52	0.568	0	0.000319115	0.000106372	0.000212743	intermediate	0.0562303	0.0864108	-0.0728674	0.00892394	36	NA	NA	NA	NA	NA
S6TASE7ly	CTSA	5476	Chondroitin sulfate degradation	1494	42.52	0.568	0	0.000319115	0.000106372	0.000212743	intermediate	0.0562303	0.0864108	-0.0728674	0.00892394	36	NA	NA	NA	NA	NA
S6TASE8ly	CTSA	5476	Chondroitin sulfate degradation	1494	42.52	0.568	0	0.000319115	0.000106372	0.000212743	intermediate	0.0562303	0.0864108	-0.0728674	0.00892394	36	NA	NA	NA	NA	NA
S6TASE9ly	CTSA	5476	Chondroitin sulfate degradation	1494	42.52	0.568	0	0.000319115	0.000106372	0.000212743	intermediate	0.0562303	0.0864108	-0.0728674	0.00892394	36	NA	NA	NA	NA	NA
SIAASE2ly	CTSA	5476	Keratan sulfate degradation	1494	42.52	0.568	0	0.000212743	0.000106372	0.000106372	intermediate	0.0562303	0.0864108	-0.0728674	0.00892394	36	NA	NA	NA	NA	NA
SIAASE3ly	CTSA	5476	Keratan sulfate degradation	1494	42.52	0.568	0	0.000212743	0.000106372	0.000106372	intermediate	0.0562303	0.0864108	-0.0728674	0.00892394	36	NA	NA	NA	NA	NA
SIAASE4ly	CTSA	5476	Keratan sulfate degradation	1494	42.52	0.568	0	0.000212743	0.000106372	0.000106372	intermediate	0.0562303	0.0864108	-0.0728674	0.00892394	36	NA	NA	NA	NA	NA
SIAASEly	CTSA	5476	N-glycan degradation	1494	42.52	0.568	0	0.000212743	0.000106372	0.000106372	intermediate	0.0562303	0.0864108	-0.0728674	0.00892394	36	NA	NA	NA	NA	NA
ORNTArm	OAT	4942	Urea cycle	1317	53.26	0.452	87.93	0.00372301	0.00180832	0.00191469	intermediate	-0.0874401	0.0934154	-0.101497	0.0687694	1	0.07541	0.0635	0.8423	1	1
DAGK_hs	DGKA	1606	Glycerophospholipid metabolism	2205	52.82	0.502	98.78	0.00351026	0.00287203	0.00063823	intermediate	0.0733667	0.198817	0.0223511	0.055558	1	0.16358	0.1183	0.7234	1	1
NADH2_u10mi	NDUFB4	4710	Oxidative phosphorylation	387	59.49	0.486	0	0.000744602	0.000319115	0.000425487	intermediate	-0.169219	-0.0616359	0.0576844	0.103312	1	NA	NA	NA	NA	NA
ME2	ME1	4199	Pyruvate metabolism	1716	52.88	0.434	52.62	0.00159557	0.000957345	0.00063823	intermediate	0.129622	0.396159	0.033934	0.301784	1	0.15207	0.1005	0.661	1	1
MTHFCm	MTHFD2	10797	Folate metabolism	1050	53.38	0.468	98.86	0.000425487	0.000319115	0.000106372	intermediate	0.0818725	0.0915272	0.0373328	0.0414599	4	0.16258	0.137	0.8429	1	1
MTHFD2m	MTHFD2	10797	Folate metabolism	1050	53.38	0.468	98.86	0.000744602	0.000531858	0.000212743	intermediate	0.0818725	0.0915272	0.0373328	0.0414599	4	0.16258	0.137	0.8429	1	1
MTHFD2	MTHFD2	10797	Folate metabolism	1050	53.38	0.468	98.86	0.000850973	0.000744602	0.000106372	intermediate	0.0818725	0.0915272	0.0373328	0.0414599	4	0.16258	0.137	0.8429	1	1
MTHFDm	MTHFD2	10797	Folate metabolism	1050	53.38	0.468	98.86	0.000744602	0.000531858	0.000212743	intermediate	0.0818725	0.0915272	0.0373328	0.0414599	4	0.16258	0.137	0.8429	1	1
PDE1	PDE4A	5141	Nucleotide interconversion	2658	44.46	0.613	49.1	0.000850973	0.000106372	0.000744602	intermediate	0.0148175	0.105632	-0.0833004	0.101944	1	0.19635	0.2311	1.177	0.01829	1
HMR_2190	ELOVL1	64834	Fatty acid synthesis	837	44.97	0.517	100	0.0145729	0.000531858	0.0140411	intermediate	-0.00274366	0.0951744	-0.205696	-0.0533397	15	0.10979	0.0606	0.5523	1	1
HMR_2211	ELOVL1	64834	Fatty acid synthesis	837	44.97	0.517	100	0.0144665	0.000425487	0.0140411	intermediate	-0.00274366	0.0951744	-0.205696	-0.0533397	15	0.10979	0.0606	0.5523	1	1
HMR_2215	ELOVL1	64834	Fatty acid synthesis	837	44.97	0.517	100	0.0144665	0.000425487	0.0140411	intermediate	-0.00274366	0.0951744	-0.205696	-0.0533397	15	0.10979	0.0606	0.5523	1	1
HMR_2259	ELOVL1	64834	Fatty acid synthesis	837	44.97	0.517	100	0.0142538	0.000212743	0.0140411	intermediate	-0.00274366	0.0951744	-0.205696	-0.0533397	15	0.10979	0.0606	0.5523	1	1
HMR_2263	ELOVL1	64834	Fatty acid synthesis	837	44.97	0.517	100	0.0144665	0.000425487	0.0140411	intermediate	-0.00274366	0.0951744	-0.205696	-0.0533397	15	0.10979	0.0606	0.5523	1	1
HMR_2267	ELOVL1	64834	Fatty acid synthesis	837	44.97	0.517	100	0.0144665	0.000425487	0.0140411	intermediate	-0.00274366	0.0951744	-0.205696	-0.0533397	15	0.10979	0.0606	0.5523	1	1
HMR_2332	ELOVL1	64834	Fatty acid synthesis	837	44.97	0.517	100	0.0143602	0.000319115	0.0140411	intermediate	-0.00274366	0.0951744	-0.205696	-0.0533397	15	0.10979	0.0606	0.5523	1	1
HMR_2342	ELOVL1	64834	Fatty acid synthesis	837	44.97	0.517	100	0.0144665	0.000425487	0.0140411	intermediate	-0.00274366	0.0951744	-0.205696	-0.0533397	15	0.10979	0.0606	0.5523	1	1
HMR_2347	ELOVL1	64834	Fatty acid synthesis	837	44.97	0.517	100	0.0142538	0.000212743	0.0140411	intermediate	-0.00274366	0.0951744	-0.205696	-0.0533397	15	0.10979	0.0606	0.5523	1	1
HMR_2353	ELOVL1	64834	Fatty acid synthesis	837	44.97	0.517	100	0.0143602	0.000319115	0.0140411	intermediate	-0.00274366	0.0951744	-0.205696	-0.0533397	15	0.10979	0.0606	0.5523	1	1
HMR_2361	ELOVL1	64834	Fatty acid synthesis	837	44.97	0.517	100	0.0146793	0.00063823	0.0140411	intermediate	-0.00274366	0.0951744	-0.205696	-0.0533397	15	0.10979	0.0606	0.5523	1	1
HMR_2395	ELOVL1	64834	Fatty acid synthesis	837	44.97	0.517	100	0.0144665	0.000425487	0.0140411	intermediate	-0.00274366	0.0951744	-0.205696	-0.0533397	15	0.10979	0.0606	0.5523	1	1
HMR_2433	ELOVL1	64834	Fatty acid synthesis	837	44.97	0.517	100	0.0143602	0.000319115	0.0140411	intermediate	-0.00274366	0.0951744	-0.205696	-0.0533397	15	0.10979	0.0606	0.5523	1	1
HMR_2530	ELOVL1	64834	Fatty acid synthesis	837	44.97	0.517	100	0.0143602	0.000319115	0.0140411	intermediate	-0.00274366	0.0951744	-0.205696	-0.0533397	15	0.10979	0.0606	0.5523	1	1
HMR_2540	ELOVL1	64834	Fatty acid synthesis	837	44.97	0.517	100	0.0143602	0.000319115	0.0140411	intermediate	-0.00274366	0.0951744	-0.205696	-0.0533397	15	0.10979	0.0606	0.5523	1	1
HMR_0156	ACSM2B	348158	Fatty acid synthesis	1731	53.13	0.512	0	0.028614	0.0275503	0.00106372	intermediate	0.107473	0.478674	-0.0301407	0.136311	7	NA	NA	NA	NA	NA
HMR_0165	ACSM2B	348158	Fatty acid synthesis	1731	53.13	0.512	0	0.0278694	0.0270184	0.000850973	intermediate	0.107473	0.478674	-0.0301407	0.136311	7	NA	NA	NA	NA	NA
HMR_0168	ACSM2B	348158	Fatty acid synthesis	1731	53.13	0.512	0	0.0282949	0.0270184	0.00127646	intermediate	0.107473	0.478674	-0.0301407	0.136311	7	NA	NA	NA	NA	NA
HMR_0171	ACSM2B	348158	Fatty acid synthesis	1731	53.13	0.512	0	0.0278694	0.0270184	0.000850973	intermediate	0.107473	0.478674	-0.0301407	0.136311	7	NA	NA	NA	NA	NA
HMR_0177	ACSM2B	348158	Fatty acid synthesis	1731	53.13	0.512	0	0.0279757	0.0271248	0.000850973	intermediate	0.107473	0.478674	-0.0301407	0.136311	7	NA	NA	NA	NA	NA
HMR_0180	ACSM2B	348158	Fatty acid synthesis	1731	53.13	0.512	0	0.0280821	0.0270184	0.00106372	intermediate	0.107473	0.478674	-0.0301407	0.136311	7	NA	NA	NA	NA	NA
HMR_0184	ACSM2B	348158	Fatty acid synthesis	1731	53.13	0.512	0	0.0278694	0.0270184	0.000850973	intermediate	0.107473	0.478674	-0.0301407	0.136311	7	NA	NA	NA	NA	NA
FCLTm	FECH	2235	Heme synthesis	1287	54.45	0.513	87.88	0.000531858	0.000425487	0.000106372	intermediate	0.0641349	0.105328	0.0567876	0.149155	1	0.19576	0.1342	0.6858	1	1
PFK	PFKP	5214	Glycolysis/gluconeogenesis	2352	43.57	0.586	22.83	0.0014892	0.00117009	0.000319115	intermediate	-0.072588	0.118022	-0.0249297	0.0955669	1	0.04967	0.0689	1.3865	1	1
IPDDI	IDI1	3422	Squalene and cholesterol synthesis	852	58.72	0.444	79.93	0.000319115	0.000212743	0.000106372	intermediate	-0.11281	0.0586806	0.00269648	0.0384101	2	0.10409	0.0862	0.8281	1	1
IPDDIx	IDI1	3422	Cholesterol metabolism	852	58.72	0.444	79.93	0.000212743	0.000106372	0.000106372	intermediate	-0.11281	0.0586806	0.00269648	0.0384101	2	0.10409	0.0862	0.8281	1	1
HMR_0597	PPAP2A	8611	Glycerophospholipid metabolism	855	58.31	0.444	64.91	0.000212743	0.000106372	0.000106372	intermediate	0.0591932	0.161427	-0.0486111	-0.083238	8	0.32432	0.2867	0.8841	1	1
HMR_0598	PPAP2A	8611	Glycerophospholipid metabolism	855	58.31	0.444	64.91	0.000212743	0.000106372	0.000106372	intermediate	0.0591932	0.161427	-0.0486111	-0.083238	8	0.32432	0.2867	0.8841	1	1
HMR_0601	PPAP2A	8611	Glycerophospholipid metabolism	855	58.31	0.444	64.91	0.000212743	0.000106372	0.000106372	intermediate	0.0591932	0.161427	-0.0486111	-0.083238	8	0.32432	0.2867	0.8841	1	1
HMR_0767	PPAP2A	8611	Sphingolipid metabolism	855	58.31	0.444	64.91	0.00265929	0.000106372	0.00255292	intermediate	0.0591932	0.161427	-0.0486111	-0.083238	8	0.32432	0.2867	0.8841	1	1
HMR_0775	PPAP2A	8611	Sphingolipid metabolism	855	58.31	0.444	64.91	0.000850973	0.000106372	0.000744602	intermediate	0.0591932	0.161427	-0.0486111	-0.083238	8	0.32432	0.2867	0.8841	1	1
HMR_0783	PPAP2A	8611	Sphingolipid metabolism	855	58.31	0.444	64.91	0.000319115	0.000212743	0.000106372	intermediate	0.0591932	0.161427	-0.0486111	-0.083238	8	0.32432	0.2867	0.8841	1	1
PPAP	PPAP2A	8611	Triacylglycerol synthesis	855	58.31	0.444	64.91	0.00117009	0.00063823	0.000531858	intermediate	0.0591932	0.161427	-0.0486111	-0.083238	8	0.32432	0.2867	0.8841	1	1
r0787	PPAP2A	8611	Sphingolipid metabolism	855	58.31	0.444	64.91	0.000744602	0.000212743	0.000531858	intermediate	0.0591932	0.161427	-0.0486111	-0.083238	8	0.32432	0.2867	0.8841	1	1
PYK	PKM	5315	Glycolysis/gluconeogenesis	1593	47.45	0.551	0	0.000957345	0.000319115	0.00063823	intermediate	0.313737	0.529631	-0.0458732	0.0524288	2	NA	NA	NA	NA	NA
RE2954C	PKM	5315	Pyrimidine synthesis	1593	47.45	0.551	0	0.00255292	0.000957345	0.00159557	intermediate	0.313737	0.529631	-0.0458732	0.0524288	2	NA	NA	NA	NA	NA
ICDHxm	IDH3G	3421	Citric acid cycle	1179	42.84	0.59	72.01	0.00308478	0.000531858	0.00255292	intermediate	NA	NA	NA	NA	3	0.05269	0.0346	0.6561	0.350328	1
r0083	IDH3G	3421	Miscellaneous	1179	42.84	0.59	72.01	0.00276566	0.000212743	0.00255292	intermediate	NA	NA	NA	NA	3	0.05269	0.0346	0.6561	0.350328	1
r0425	IDH3G	3421	Miscellaneous	1179	42.84	0.59	72.01	0.00063823	0.000531858	0.000106372	intermediate	NA	NA	NA	NA	3	0.05269	0.0346	0.6561	0.350328	1
CAATPS	ATP2B3	492	Transport, extracellular	3660	40.26	0.596	56.97	0.00063823	0.000319115	0.000319115	intermediate	NA	NA	NA	NA	1	0.01258	0.0111	0.8813	1	1
DPCOAK	COASY	80347	CoA synthesis	1779	48.56	0.592	94.94	0.0141474	0.000212743	0.0139347	intermediate	0.00160752	-0.0218171	0.0871228	-0.0348936	4	0.13641	0.0884	0.6479	1	1
PTPAT	COASY	80347	CoA synthesis	1779	48.56	0.592	94.94	0.000531858	0.000319115	0.000212743	intermediate	0.00160752	-0.0218171	0.0871228	-0.0348936	4	0.13641	0.0884	0.6479	1	1
r0033	COASY	80347	CoA synthesis	1779	48.56	0.592	94.94	0.0219126	0.000106372	0.0218062	intermediate	0.00160752	-0.0218171	0.0871228	-0.0348936	4	0.13641	0.0884	0.6479	1	1
r0590	COASY	80347	CoA synthesis	1779	48.56	0.592	94.94	0.000212743	0.000106372	0.000106372	intermediate	0.00160752	-0.0218171	0.0871228	-0.0348936	4	0.13641	0.0884	0.6479	1	1
FACOAL150	ACSL4	2182	Fatty acid oxidation	2133	52.51	0.415	94.23	0.0279757	0.0270184	0.000957345	intermediate	NA	NA	NA	NA	99	0.03355	0.0171	0.5111	1	1
FACOAL160i	ACSL4	2182	Fatty acid oxidation	2133	52.51	0.415	94.23	0.029465	0.0273375	0.00212743	intermediate	NA	NA	NA	NA	99	0.03355	0.0171	0.5111	1	1
FACOAL170	ACSL4	2182	Fatty acid oxidation	2133	52.51	0.415	94.23	0.0282949	0.0270184	0.00127646	intermediate	NA	NA	NA	NA	99	0.03355	0.0171	0.5111	1	1
FACOAL181i	ACSL4	2182	Fatty acid oxidation	2133	52.51	0.415	94.23	0.0287203	0.0271248	0.00159557	intermediate	NA	NA	NA	NA	99	0.03355	0.0171	0.5111	1	1
FACOAL1821	ACSL4	2182	Fatty acid oxidation	2133	52.51	0.415	94.23	0.0288267	0.0271248	0.00170195	intermediate	NA	NA	NA	NA	99	0.03355	0.0171	0.5111	1	1
FACOAL1831	ACSL4	2182	Fatty acid oxidation	2133	52.51	0.415	94.23	0.0285076	0.0271248	0.00138283	intermediate	NA	NA	NA	NA	99	0.03355	0.0171	0.5111	1	1
FACOAL204	ACSL4	2182	Fatty acid oxidation	2133	52.51	0.415	94.23	0.0291458	0.027763	0.00138283	intermediate	NA	NA	NA	NA	99	0.03355	0.0171	0.5111	1	1
HMR_0188	ACSL4	2182	Fatty acid synthesis	2133	52.51	0.415	94.23	0.0279757	0.026912	0.00106372	intermediate	NA	NA	NA	NA	99	0.03355	0.0171	0.5111	1	1
HMR_0192	ACSL4	2182	Fatty acid synthesis	2133	52.51	0.415	94.23	0.0278694	0.0270184	0.000850973	intermediate	NA	NA	NA	NA	99	0.03355	0.0171	0.5111	1	1
HMR_0200	ACSL4	2182	Fatty acid synthesis	2133	52.51	0.415	94.23	0.0278694	0.026912	0.000957345	intermediate	NA	NA	NA	NA	99	0.03355	0.0171	0.5111	1	1
HMR_0204	ACSL4	2182	Fatty acid synthesis	2133	52.51	0.415	94.23	0.0278694	0.0270184	0.000850973	intermediate	NA	NA	NA	NA	99	0.03355	0.0171	0.5111	1	1
HMR_0209	ACSL4	2182	Fatty acid synthesis	2133	52.51	0.415	94.23	0.0279757	0.0270184	0.000957345	intermediate	NA	NA	NA	NA	99	0.03355	0.0171	0.5111	1	1
HMR_0233	ACSL4	2182	Fatty acid synthesis	2133	52.51	0.415	94.23	0.0279757	0.0270184	0.000957345	intermediate	NA	NA	NA	NA	99	0.03355	0.0171	0.5111	1	1
HMR_0241	ACSL4	2182	Fatty acid synthesis	2133	52.51	0.415	94.23	0.0279757	0.0270184	0.000957345	intermediate	NA	NA	NA	NA	99	0.03355	0.0171	0.5111	1	1
HMR_0245	ACSL4	2182	Fatty acid synthesis	2133	52.51	0.415	94.23	0.0279757	0.0270184	0.000957345	intermediate	NA	NA	NA	NA	99	0.03355	0.0171	0.5111	1	1
HMR_0255	ACSL4	2182	Fatty acid synthesis	2133	52.51	0.415	94.23	0.0279757	0.0270184	0.000957345	intermediate	NA	NA	NA	NA	99	0.03355	0.0171	0.5111	1	1
HMR_0259	ACSL4	2182	Fatty acid synthesis	2133	52.51	0.415	94.23	0.0279757	0.0270184	0.000957345	intermediate	NA	NA	NA	NA	99	0.03355	0.0171	0.5111	1	1
HMR_0267	ACSL4	2182	Fatty acid synthesis	2133	52.51	0.415	94.23	0.0279757	0.0270184	0.000957345	intermediate	NA	NA	NA	NA	99	0.03355	0.0171	0.5111	1	1
HMR_0271	ACSL4	2182	Fatty acid synthesis	2133	52.51	0.415	94.23	0.0279757	0.0270184	0.000957345	intermediate	NA	NA	NA	NA	99	0.03355	0.0171	0.5111	1	1
HMR_0279	ACSL4	2182	Fatty acid synthesis	2133	52.51	0.415	94.23	0.0279757	0.0270184	0.000957345	intermediate	NA	NA	NA	NA	99	0.03355	0.0171	0.5111	1	1
HMR_0289	ACSL4	2182	Fatty acid synthesis	2133	52.51	0.415	94.23	0.0279757	0.0270184	0.000957345	intermediate	NA	NA	NA	NA	99	0.03355	0.0171	0.5111	1	1
HMR_0293	ACSL4	2182	Fatty acid synthesis	2133	52.51	0.415	94.23	0.0281885	0.0271248	0.00106372	intermediate	NA	NA	NA	NA	99	0.03355	0.0171	0.5111	1	1
HMR_0297	ACSL4	2182	Fatty acid synthesis	2133	52.51	0.415	94.23	0.0280821	0.0270184	0.00106372	intermediate	NA	NA	NA	NA	99	0.03355	0.0171	0.5111	1	1
HMR_0301	ACSL4	2182	Fatty acid synthesis	2133	52.51	0.415	94.23	0.0280821	0.0270184	0.00106372	intermediate	NA	NA	NA	NA	99	0.03355	0.0171	0.5111	1	1
HMR_0305	ACSL4	2182	Fatty acid synthesis	2133	52.51	0.415	94.23	0.0279757	0.0270184	0.000957345	intermediate	NA	NA	NA	NA	99	0.03355	0.0171	0.5111	1	1
HMR_0309	ACSL4	2182	Fatty acid synthesis	2133	52.51	0.415	94.23	0.0279757	0.0270184	0.000957345	intermediate	NA	NA	NA	NA	99	0.03355	0.0171	0.5111	1	1
HMR_0319	ACSL4	2182	Fatty acid synthesis	2133	52.51	0.415	94.23	0.0279757	0.026912	0.00106372	intermediate	NA	NA	NA	NA	99	0.03355	0.0171	0.5111	1	1
HMR_0323	ACSL4	2182	Fatty acid synthesis	2133	52.51	0.415	94.23	0.0279757	0.0270184	0.000957345	intermediate	NA	NA	NA	NA	99	0.03355	0.0171	0.5111	1	1
HMR_0327	ACSL4	2182	Fatty acid synthesis	2133	52.51	0.415	94.23	0.0279757	0.0270184	0.000957345	intermediate	NA	NA	NA	NA	99	0.03355	0.0171	0.5111	1	1
HMR_0345	ACSL4	2182	Fatty acid synthesis	2133	52.51	0.415	94.23	0.0279757	0.0270184	0.000957345	intermediate	NA	NA	NA	NA	99	0.03355	0.0171	0.5111	1	1
HMR_0381	ACSL4	2182	Fatty acid synthesis	2133	52.51	0.415	94.23	0.0280821	0.0270184	0.00106372	intermediate	NA	NA	NA	NA	99	0.03355	0.0171	0.5111	1	1
HMR_0385	ACSL4	2182	Fatty acid synthesis	2133	52.51	0.415	94.23	0.0279757	0.0270184	0.000957345	intermediate	NA	NA	NA	NA	99	0.03355	0.0171	0.5111	1	1
HMR_0389	ACSL4	2182	Fatty acid synthesis	2133	52.51	0.415	94.23	0.0280821	0.0270184	0.00106372	intermediate	NA	NA	NA	NA	99	0.03355	0.0171	0.5111	1	1
HMR_0393	ACSL4	2182	Fatty acid synthesis	2133	52.51	0.415	94.23	0.0279757	0.0270184	0.000957345	intermediate	NA	NA	NA	NA	99	0.03355	0.0171	0.5111	1	1
HMR_0429	ACSL4	2182	Fatty acid synthesis	2133	52.51	0.415	94.23	0.0281885	0.0270184	0.00117009	intermediate	NA	NA	NA	NA	99	0.03355	0.0171	0.5111	1	1
HMR_0433	ACSL4	2182	Fatty acid synthesis	2133	52.51	0.415	94.23	0.0279757	0.0270184	0.000957345	intermediate	NA	NA	NA	NA	99	0.03355	0.0171	0.5111	1	1
HMR_0437	ACSL4	2182	Fatty acid synthesis	2133	52.51	0.415	94.23	0.0279757	0.0270184	0.000957345	intermediate	NA	NA	NA	NA	99	0.03355	0.0171	0.5111	1	1
HMR_2942	ACSL4	2182	Fatty acid synthesis	2133	52.51	0.415	94.23	0.00702053	0.00680779	0.000212743	intermediate	NA	NA	NA	NA	99	0.03355	0.0171	0.5111	1	1
HMR_2943	ACSL4	2182	Fatty acid synthesis	2133	52.51	0.415	94.23	0.00702053	0.00680779	0.000212743	intermediate	NA	NA	NA	NA	99	0.03355	0.0171	0.5111	1	1
HMR_2944	ACSL4	2182	Fatty acid synthesis	2133	52.51	0.415	94.23	0.00702053	0.00680779	0.000212743	intermediate	NA	NA	NA	NA	99	0.03355	0.0171	0.5111	1	1
HMR_2945	ACSL4	2182	Fatty acid synthesis	2133	52.51	0.415	94.23	0.00702053	0.00680779	0.000212743	intermediate	NA	NA	NA	NA	99	0.03355	0.0171	0.5111	1	1
HMR_2946	ACSL4	2182	Fatty acid synthesis	2133	52.51	0.415	94.23	0.00702053	0.00680779	0.000212743	intermediate	NA	NA	NA	NA	99	0.03355	0.0171	0.5111	1	1
HMR_2947	ACSL4	2182	Fatty acid synthesis	2133	52.51	0.415	94.23	0.00702053	0.00680779	0.000212743	intermediate	NA	NA	NA	NA	99	0.03355	0.0171	0.5111	1	1
HMR_2948	ACSL4	2182	Fatty acid synthesis	2133	52.51	0.415	94.23	0.00702053	0.00680779	0.000212743	intermediate	NA	NA	NA	NA	99	0.03355	0.0171	0.5111	1	1
HMR_2951	ACSL4	2182	Fatty acid synthesis	2133	52.51	0.415	94.23	0.00702053	0.00680779	0.000212743	intermediate	NA	NA	NA	NA	99	0.03355	0.0171	0.5111	1	1
HMR_2954	ACSL4	2182	Fatty acid synthesis	2133	52.51	0.415	94.23	0.00702053	0.00680779	0.000212743	intermediate	NA	NA	NA	NA	99	0.03355	0.0171	0.5111	1	1
HMR_2955	ACSL4	2182	Fatty acid synthesis	2133	52.51	0.415	94.23	0.00702053	0.00680779	0.000212743	intermediate	NA	NA	NA	NA	99	0.03355	0.0171	0.5111	1	1
HMR_2956	ACSL4	2182	Fatty acid synthesis	2133	52.51	0.415	94.23	0.00702053	0.00680779	0.000212743	intermediate	NA	NA	NA	NA	99	0.03355	0.0171	0.5111	1	1
HMR_2957	ACSL4	2182	Fatty acid synthesis	2133	52.51	0.415	94.23	0.00702053	0.00680779	0.000212743	intermediate	NA	NA	NA	NA	99	0.03355	0.0171	0.5111	1	1
HMR_2961	ACSL4	2182	Fatty acid synthesis	2133	52.51	0.415	94.23	0.00702053	0.00680779	0.000212743	intermediate	NA	NA	NA	NA	99	0.03355	0.0171	0.5111	1	1
HMR_2962	ACSL4	2182	Fatty acid synthesis	2133	52.51	0.415	94.23	0.00702053	0.00680779	0.000212743	intermediate	NA	NA	NA	NA	99	0.03355	0.0171	0.5111	1	1
HMR_2963	ACSL4	2182	Fatty acid synthesis	2133	52.51	0.415	94.23	0.00702053	0.00680779	0.000212743	intermediate	NA	NA	NA	NA	99	0.03355	0.0171	0.5111	1	1
HMR_2964	ACSL4	2182	Fatty acid synthesis	2133	52.51	0.415	94.23	0.00702053	0.00680779	0.000212743	intermediate	NA	NA	NA	NA	99	0.03355	0.0171	0.5111	1	1
HMR_2965	ACSL4	2182	Fatty acid synthesis	2133	52.51	0.415	94.23	0.00702053	0.00680779	0.000212743	intermediate	NA	NA	NA	NA	99	0.03355	0.0171	0.5111	1	1
HMR_2966	ACSL4	2182	Fatty acid synthesis	2133	52.51	0.415	94.23	0.00702053	0.00680779	0.000212743	intermediate	NA	NA	NA	NA	99	0.03355	0.0171	0.5111	1	1
HMR_2967	ACSL4	2182	Fatty acid synthesis	2133	52.51	0.415	94.23	0.00702053	0.00680779	0.000212743	intermediate	NA	NA	NA	NA	99	0.03355	0.0171	0.5111	1	1
HMR_2968	ACSL4	2182	Fatty acid synthesis	2133	52.51	0.415	94.23	0.00702053	0.00680779	0.000212743	intermediate	NA	NA	NA	NA	99	0.03355	0.0171	0.5111	1	1
HMR_2969	ACSL4	2182	Fatty acid synthesis	2133	52.51	0.415	94.23	0.00702053	0.00680779	0.000212743	intermediate	NA	NA	NA	NA	99	0.03355	0.0171	0.5111	1	1
HMR_2970	ACSL4	2182	Fatty acid synthesis	2133	52.51	0.415	94.23	0.00702053	0.00680779	0.000212743	intermediate	NA	NA	NA	NA	99	0.03355	0.0171	0.5111	1	1
HMR_2971	ACSL4	2182	Fatty acid synthesis	2133	52.51	0.415	94.23	0.00702053	0.00680779	0.000212743	intermediate	NA	NA	NA	NA	99	0.03355	0.0171	0.5111	1	1
HMR_2972	ACSL4	2182	Fatty acid synthesis	2133	52.51	0.415	94.23	0.00702053	0.00680779	0.000212743	intermediate	NA	NA	NA	NA	99	0.03355	0.0171	0.5111	1	1
HMR_2973	ACSL4	2182	Fatty acid synthesis	2133	52.51	0.415	94.23	0.0071269	0.00691416	0.000212743	intermediate	NA	NA	NA	NA	99	0.03355	0.0171	0.5111	1	1
HMR_2974	ACSL4	2182	Fatty acid synthesis	2133	52.51	0.415	94.23	0.00702053	0.00680779	0.000212743	intermediate	NA	NA	NA	NA	99	0.03355	0.0171	0.5111	1	1
HMR_2975	ACSL4	2182	Fatty acid synthesis	2133	52.51	0.415	94.23	0.00702053	0.00680779	0.000212743	intermediate	NA	NA	NA	NA	99	0.03355	0.0171	0.5111	1	1
HMR_2976	ACSL4	2182	Fatty acid synthesis	2133	52.51	0.415	94.23	0.00702053	0.00680779	0.000212743	intermediate	NA	NA	NA	NA	99	0.03355	0.0171	0.5111	1	1
HMR_2977	ACSL4	2182	Fatty acid synthesis	2133	52.51	0.415	94.23	0.00702053	0.00680779	0.000212743	intermediate	NA	NA	NA	NA	99	0.03355	0.0171	0.5111	1	1
HMR_2978	ACSL4	2182	Fatty acid synthesis	2133	52.51	0.415	94.23	0.00702053	0.00680779	0.000212743	intermediate	NA	NA	NA	NA	99	0.03355	0.0171	0.5111	1	1
HMR_2979	ACSL4	2182	Fatty acid synthesis	2133	52.51	0.415	94.23	0.00702053	0.00680779	0.000212743	intermediate	NA	NA	NA	NA	99	0.03355	0.0171	0.5111	1	1
HMR_2980	ACSL4	2182	Fatty acid synthesis	2133	52.51	0.415	94.23	0.00702053	0.00680779	0.000212743	intermediate	NA	NA	NA	NA	99	0.03355	0.0171	0.5111	1	1
HMR_2982	ACSL4	2182	Fatty acid synthesis	2133	52.51	0.415	94.23	0.00733964	0.00702053	0.000319115	intermediate	NA	NA	NA	NA	99	0.03355	0.0171	0.5111	1	1
HMR_2983	ACSL4	2182	Fatty acid synthesis	2133	52.51	0.415	94.23	0.00702053	0.00680779	0.000212743	intermediate	NA	NA	NA	NA	99	0.03355	0.0171	0.5111	1	1
HMR_2985	ACSL4	2182	Fatty acid synthesis	2133	52.51	0.415	94.23	0.00702053	0.00680779	0.000212743	intermediate	NA	NA	NA	NA	99	0.03355	0.0171	0.5111	1	1
HMR_2986	ACSL4	2182	Fatty acid synthesis	2133	52.51	0.415	94.23	0.00702053	0.00680779	0.000212743	intermediate	NA	NA	NA	NA	99	0.03355	0.0171	0.5111	1	1
HMR_2988	ACSL4	2182	Fatty acid synthesis	2133	52.51	0.415	94.23	0.00702053	0.00680779	0.000212743	intermediate	NA	NA	NA	NA	99	0.03355	0.0171	0.5111	1	1
HMR_2989	ACSL4	2182	Fatty acid synthesis	2133	52.51	0.415	94.23	0.00702053	0.00680779	0.000212743	intermediate	NA	NA	NA	NA	99	0.03355	0.0171	0.5111	1	1
HMR_2990	ACSL4	2182	Fatty acid synthesis	2133	52.51	0.415	94.23	0.00702053	0.00680779	0.000212743	intermediate	NA	NA	NA	NA	99	0.03355	0.0171	0.5111	1	1
HMR_2994	ACSL4	2182	Fatty acid synthesis	2133	52.51	0.415	94.23	0.0071269	0.00691416	0.000212743	intermediate	NA	NA	NA	NA	99	0.03355	0.0171	0.5111	1	1
HMR_2998	ACSL4	2182	Fatty acid synthesis	2133	52.51	0.415	94.23	0.00702053	0.00680779	0.000212743	intermediate	NA	NA	NA	NA	99	0.03355	0.0171	0.5111	1	1
HMR_2999	ACSL4	2182	Fatty acid synthesis	2133	52.51	0.415	94.23	0.00702053	0.00680779	0.000212743	intermediate	NA	NA	NA	NA	99	0.03355	0.0171	0.5111	1	1
HMR_3001	ACSL4	2182	Fatty acid synthesis	2133	52.51	0.415	94.23	0.00702053	0.00680779	0.000212743	intermediate	NA	NA	NA	NA	99	0.03355	0.0171	0.5111	1	1
HMR_3002	ACSL4	2182	Fatty acid synthesis	2133	52.51	0.415	94.23	0.00702053	0.00680779	0.000212743	intermediate	NA	NA	NA	NA	99	0.03355	0.0171	0.5111	1	1
HMR_3003	ACSL4	2182	Fatty acid synthesis	2133	52.51	0.415	94.23	0.00702053	0.00680779	0.000212743	intermediate	NA	NA	NA	NA	99	0.03355	0.0171	0.5111	1	1
r0311	ACSL4	2182	Fatty acid oxidation	2133	52.51	0.415	94.23	0.00776513	0.00733964	0.000425487	intermediate	NA	NA	NA	NA	99	0.03355	0.0171	0.5111	1	1
r1251	ACSL4	2182	Fatty acid oxidation	2133	52.51	0.415	94.23	0.00723327	0.00702053	0.000212743	intermediate	NA	NA	NA	NA	99	0.03355	0.0171	0.5111	1	1
r1252	ACSL4	2182	Fatty acid oxidation	2133	52.51	0.415	94.23	0.0279757	0.0270184	0.000957345	intermediate	NA	NA	NA	NA	99	0.03355	0.0171	0.5111	1	1
r1253	ACSL4	2182	Fatty acid oxidation	2133	52.51	0.415	94.23	0.00723327	0.00702053	0.000212743	intermediate	NA	NA	NA	NA	99	0.03355	0.0171	0.5111	1	1
r1254	ACSL4	2182	Fatty acid oxidation	2133	52.51	0.415	94.23	0.029465	0.0271248	0.00234018	intermediate	NA	NA	NA	NA	99	0.03355	0.0171	0.5111	1	1
r1255	ACSL4	2182	Fatty acid oxidation	2133	52.51	0.415	94.23	0.00723327	0.00702053	0.000212743	intermediate	NA	NA	NA	NA	99	0.03355	0.0171	0.5111	1	1
r1257	ACSL4	2182	Fatty acid oxidation	2133	52.51	0.415	94.23	0.00733964	0.00702053	0.000319115	intermediate	NA	NA	NA	NA	99	0.03355	0.0171	0.5111	1	1
r1259	ACSL4	2182	Fatty acid oxidation	2133	52.51	0.415	94.23	0.00723327	0.00691416	0.000319115	intermediate	NA	NA	NA	NA	99	0.03355	0.0171	0.5111	1	1
r1260	ACSL4	2182	Fatty acid oxidation	2133	52.51	0.415	94.23	0.00723327	0.00691416	0.000319115	intermediate	NA	NA	NA	NA	99	0.03355	0.0171	0.5111	1	1
r1262	ACSL4	2182	Fatty acid oxidation	2133	52.51	0.415	94.23	0.00744602	0.0071269	0.000319115	intermediate	NA	NA	NA	NA	99	0.03355	0.0171	0.5111	1	1
r1487	ACSL4	2182	Fatty acid oxidation	2133	52.51	0.415	94.23	0.00723327	0.00702053	0.000212743	intermediate	NA	NA	NA	NA	99	0.03355	0.0171	0.5111	1	1
RE2912M	ACSL4	2182	Fatty acid oxidation	2133	52.51	0.415	94.23	0.00850973	0.0078715	0.00063823	intermediate	NA	NA	NA	NA	99	0.03355	0.0171	0.5111	1	1
RE3074X	ACSL4	2182	Fatty acid oxidation	2133	52.51	0.415	94.23	0.00457398	0.00425487	0.000319115	intermediate	NA	NA	NA	NA	99	0.03355	0.0171	0.5111	1	1
RE3114R	ACSL4	2182	Fatty acid oxidation	2133	52.51	0.415	94.23	0.00702053	0.00691416	0.000106372	intermediate	NA	NA	NA	NA	99	0.03355	0.0171	0.5111	1	1
RE3132R	ACSL4	2182	Fatty acid oxidation	2133	52.51	0.415	94.23	0.00723327	0.00691416	0.000319115	intermediate	NA	NA	NA	NA	99	0.03355	0.0171	0.5111	1	1
RE3146R	ACSL4	2182	Fatty acid oxidation	2133	52.51	0.415	94.23	0.00702053	0.00680779	0.000212743	intermediate	NA	NA	NA	NA	99	0.03355	0.0171	0.5111	1	1
RE3160R	ACSL4	2182	Fatty acid oxidation	2133	52.51	0.415	94.23	0.00702053	0.00680779	0.000212743	intermediate	NA	NA	NA	NA	99	0.03355	0.0171	0.5111	1	1
MI1345PP	INPP5A	3632	Inositol phosphate metabolism	1236	49.64	0.532	94.17	0.00063823	0.000212743	0.000425487	intermediate	-0.017987	0.0923055	-0.00551822	0.26821	3	0.04897	0.0407	0.8307	1	1
MI145PP	INPP5A	3632	Inositol phosphate metabolism	1236	49.64	0.532	94.17	0.00063823	0.000212743	0.000425487	intermediate	-0.017987	0.0923055	-0.00551822	0.26821	3	0.04897	0.0407	0.8307	1	1
PI345P5P	INPP5A	3632	Inositol phosphate metabolism	1236	49.64	0.532	94.17	0.00063823	0.000319115	0.000319115	intermediate	-0.017987	0.0923055	-0.00551822	0.26821	3	0.04897	0.0407	0.8307	1	1
PE12_HSABCt	ATP11A	23250	Transport, extracellular	3402	50.79	0.515	95.86	0.00063823	0.000212743	0.000425487	intermediate	0.0867671	0.185781	-0.0723949	0.135604	15	0.06265	0.0655	1.0451	0.0150713	1
Pe13_HSABCt	ATP11A	23250	Transport, extracellular	3402	50.79	0.515	95.86	0.000531858	0.000212743	0.000319115	intermediate	0.0867671	0.185781	-0.0723949	0.135604	15	0.06265	0.0655	1.0451	0.0150713	1
PE14_HSABCt	ATP11A	23250	Transport, extracellular	3402	50.79	0.515	95.86	0.000425487	0.000212743	0.000212743	intermediate	0.0867671	0.185781	-0.0723949	0.135604	15	0.06265	0.0655	1.0451	0.0150713	1
PE15_HSABCt	ATP11A	23250	Transport, extracellular	3402	50.79	0.515	95.86	0.00063823	0.000212743	0.000425487	intermediate	0.0867671	0.185781	-0.0723949	0.135604	15	0.06265	0.0655	1.0451	0.0150713	1
PE161_HSABCt	ATP11A	23250	Transport, extracellular	3402	50.79	0.515	95.86	0.000531858	0.000212743	0.000319115	intermediate	0.0867671	0.185781	-0.0723949	0.135604	15	0.06265	0.0655	1.0451	0.0150713	1
PE17_HSABCt	ATP11A	23250	Transport, extracellular	3402	50.79	0.515	95.86	0.000425487	0.000212743	0.000212743	intermediate	0.0867671	0.185781	-0.0723949	0.135604	15	0.06265	0.0655	1.0451	0.0150713	1
PE203_HSABCt	ATP11A	23250	Transport, extracellular	3402	50.79	0.515	95.86	0.000425487	0.000212743	0.000212743	intermediate	0.0867671	0.185781	-0.0723949	0.135604	15	0.06265	0.0655	1.0451	0.0150713	1
PE226_HSABCt	ATP11A	23250	Transport, extracellular	3402	50.79	0.515	95.86	0.000531858	0.000212743	0.000319115	intermediate	0.0867671	0.185781	-0.0723949	0.135604	15	0.06265	0.0655	1.0451	0.0150713	1
PE2LINL_HSABCt	ATP11A	23250	Transport, extracellular	3402	50.79	0.515	95.86	0.000425487	0.000212743	0.000212743	intermediate	0.0867671	0.185781	-0.0723949	0.135604	15	0.06265	0.0655	1.0451	0.0150713	1
PEAR_HSABCt	ATP11A	23250	Transport, extracellular	3402	50.79	0.515	95.86	0.000531858	0.000212743	0.000319115	intermediate	0.0867671	0.185781	-0.0723949	0.135604	15	0.06265	0.0655	1.0451	0.0150713	1
PEDH203_HSABCt	ATP11A	23250	Transport, extracellular	3402	50.79	0.515	95.86	0.000531858	0.000212743	0.000319115	intermediate	0.0867671	0.185781	-0.0723949	0.135604	15	0.06265	0.0655	1.0451	0.0150713	1
PELINL_HSABCt	ATP11A	23250	Transport, extracellular	3402	50.79	0.515	95.86	0.000531858	0.000212743	0.000319115	intermediate	0.0867671	0.185781	-0.0723949	0.135604	15	0.06265	0.0655	1.0451	0.0150713	1
PELPALM_HSABCt	ATP11A	23250	Transport, extracellular	3402	50.79	0.515	95.86	0.000531858	0.000212743	0.000319115	intermediate	0.0867671	0.185781	-0.0723949	0.135604	15	0.06265	0.0655	1.0451	0.0150713	1
PEOLE_HSABCt	ATP11A	23250	Transport, extracellular	3402	50.79	0.515	95.86	0.000531858	0.000212743	0.000319115	intermediate	0.0867671	0.185781	-0.0723949	0.135604	15	0.06265	0.0655	1.0451	0.0150713	1
PESTE_HSABCt	ATP11A	23250	Transport, extracellular	3402	50.79	0.515	95.86	0.000425487	0.000106372	0.000319115	intermediate	0.0867671	0.185781	-0.0723949	0.135604	15	0.06265	0.0655	1.0451	0.0150713	1
GLPASE1	PYGM	5837	Starch and sucrose metabolism	2526	42.1	0.573	97.62	0.000744602	0.000106372	0.00063823	intermediate	0.297774	0.382692	0.0871022	0.0991172	2	0.02234	0.0202	0.9062	1	1
GLPASE2	PYGM	5837	Starch and sucrose metabolism	2526	42.1	0.573	97.62	0.00106372	0.000212743	0.000850973	intermediate	0.297774	0.382692	0.0871022	0.0991172	2	0.02234	0.0202	0.9062	1	1
3MOXTYROX	MAOB	4129	Tyrosine metabolism	1560	53.07	0.501	92.69	0.000212743	0.000106372	0.000106372	intermediate	NA	NA	NA	NA	12	0.12728	0.0735	0.5774	1	1
41R1H2MAE12BOOX	MAOB	4129	Tyrosine metabolism	1560	53.07	0.501	92.69	0.000744602	0.000212743	0.000531858	intermediate	NA	NA	NA	NA	12	0.12728	0.0735	0.5774	1	1
41R2A1H12BOOX	MAOB	4129	Tyrosine metabolism	1560	53.07	0.501	92.69	0.000850973	0.000531858	0.000319115	intermediate	NA	NA	NA	NA	12	0.12728	0.0735	0.5774	1	1
42A12BOOX	MAOB	4129	Tyrosine metabolism	1560	53.07	0.501	92.69	0.00117009	0.000744602	0.000425487	intermediate	NA	NA	NA	NA	12	0.12728	0.0735	0.5774	1	1
5HOXINOXDA	MAOB	4129	Tryptophan metabolism	1560	53.07	0.501	92.69	0.000850973	0.00063823	0.000212743	intermediate	NA	NA	NA	NA	12	0.12728	0.0735	0.5774	1	1
APRTO2	MAOB	4129	Arginine and proline metabolism	1560	53.07	0.501	92.69	0.000212743	0.000106372	0.000106372	intermediate	NA	NA	NA	NA	12	0.12728	0.0735	0.5774	1	1
HMR_6747	MAOB	4129	Phenylalanine metabolism	1560	53.07	0.501	92.69	0.00063823	0.000212743	0.000425487	intermediate	NA	NA	NA	NA	12	0.12728	0.0735	0.5774	1	1
MACOXO	MAOB	4129	Histidine metabolism	1560	53.07	0.501	92.69	0.000212743	0.000106372	0.000106372	intermediate	NA	NA	NA	NA	12	0.12728	0.0735	0.5774	1	1
MAOLNOR	MAOB	4129	Tyrosine metabolism	1560	53.07	0.501	92.69	0.000425487	0.000212743	0.000212743	intermediate	NA	NA	NA	NA	12	0.12728	0.0735	0.5774	1	1
PEAMNO	MAOB	4129	Phenylalanine metabolism	1560	53.07	0.501	92.69	0.000425487	0.000106372	0.000319115	intermediate	NA	NA	NA	NA	12	0.12728	0.0735	0.5774	1	1
TRYPTAOX	MAOB	4129	Tryptophan metabolism	1560	53.07	0.501	92.69	0.000319115	0.000106372	0.000212743	intermediate	NA	NA	NA	NA	12	0.12728	0.0735	0.5774	1	1
TYROXDAc	MAOB	4129	Tyrosine metabolism	1560	53.07	0.501	92.69	0.000425487	0.000212743	0.000212743	intermediate	NA	NA	NA	NA	12	0.12728	0.0735	0.5774	1	1
PLA2_2e	PLA2G10	8399	Glycerophospholipid metabolism	495	55.01	0.584	81.82	0.000957345	0.000425487	0.000531858	intermediate	0.133567	0.00697854	0.0557815	0.0484098	1	0.17266	0.2126	1.2311	1	1
BMTer_U	PIGB	9488	Phosphatidylinositol phosphate metabolism	1662	52.7	0.407	96.57	0.000744602	0.000319115	0.000425487	intermediate	0.037816	0.286972	-0.053875	0.214373	3	0.25913	0.2097	0.8094	1	1
H3MTer_U	PIGB	9488	Phosphatidylinositol phosphate metabolism	1662	52.7	0.407	96.57	0.00063823	0.000212743	0.000425487	intermediate	0.037816	0.286972	-0.053875	0.214373	3	0.25913	0.2097	0.8094	1	1
HMR_0765	PIGB	9488	Sphingolipid metabolism	1662	52.7	0.407	96.57	0.00063823	0.000425487	0.000212743	intermediate	0.037816	0.286972	-0.053875	0.214373	3	0.25913	0.2097	0.8094	1	1
GUACYC	GUCY2C	2984	Nucleotide interconversion	3219	53.96	0.447	98.6	0.000744602	0.000319115	0.000425487	intermediate	0.625079	0.403556	0.292864	0.514577	1	0.20964	0.1826	0.871	1	1
NS26T2g	ST6GALNAC1	55808	O-glycan metabolism	1800	46.71	0.555	82.83	0.00063823	0.000212743	0.000425487	intermediate	-0.162542	0.0914994	-0.0927016	-0.0117033	2	0.34126	0.2991	0.8765	0.821936	1
NS26Tg	ST6GALNAC1	55808	O-glycan metabolism	1800	46.71	0.555	82.83	0.00063823	0.000212743	0.000425487	intermediate	-0.162542	0.0914994	-0.0927016	-0.0117033	2	0.34126	0.2991	0.8765	0.821936	1
GBA2e	GBA2	57704	Sphingolipid metabolism	2781	50.84	0.552	98.17	0.00138283	0.000319115	0.00106372	intermediate	0.0325641	0.0679767	0.0309867	0.109415	1	0.18731	0.093	0.4965	1	1
GLCNACDASg	NDST1	3340	Chondroitin synthesis	2646	37.85	0.587	100	0.000425487	0.000212743	0.000212743	intermediate	0.0448797	0.103577	-0.0591338	0.010506	1	0.01728	0.013	0.7551	1	1
ASNS1	ASNS	440	Alanine and aspartate metabolism	1683	55.95	0.431	100	0.0164876	0.00936071	0.0071269	intermediate	-0.067961	-0.0138784	-0.0828469	-0.0202816	1	0.05918	0.0407	0.6885	1	1
HMR_0849	ST6GALNAC2	10610	Glycosphingolipid metabolism	1122	48.84	0.561	58.02	0.00202106	0.000531858	0.0014892	intermediate	0.151561	0.144917	0.104433	0.164977	9	0.18026	0.1566	0.8689	1	1
ST6GALNAC21	ST6GALNAC2	10610	Sphingolipid metabolism	1122	48.84	0.561	58.02	0.000319115	0.000212743	0.000106372	intermediate	0.151561	0.144917	0.104433	0.164977	9	0.18026	0.1566	0.8689	1	1
ST6GALNAC22	ST6GALNAC2	10610	Sphingolipid metabolism	1122	48.84	0.561	58.02	0.000319115	0.000212743	0.000106372	intermediate	0.151561	0.144917	0.104433	0.164977	9	0.18026	0.1566	0.8689	1	1
ST6GALNAC23	ST6GALNAC2	10610	Sphingolipid metabolism	1122	48.84	0.561	58.02	0.000425487	0.000212743	0.000212743	intermediate	0.151561	0.144917	0.104433	0.164977	9	0.18026	0.1566	0.8689	1	1
ST6GALNAC24	ST6GALNAC2	10610	Sphingolipid metabolism	1122	48.84	0.561	58.02	0.000319115	0.000212743	0.000106372	intermediate	0.151561	0.144917	0.104433	0.164977	9	0.18026	0.1566	0.8689	1	1
ST6GALNAC25	ST6GALNAC2	10610	Sphingolipid metabolism	1122	48.84	0.561	58.02	0.000531858	0.000319115	0.000212743	intermediate	0.151561	0.144917	0.104433	0.164977	9	0.18026	0.1566	0.8689	1	1
ST6GALNAC26	ST6GALNAC2	10610	Sphingolipid metabolism	1122	48.84	0.561	58.02	0.000319115	0.000212743	0.000106372	intermediate	0.151561	0.144917	0.104433	0.164977	9	0.18026	0.1566	0.8689	1	1
ST6GALNAC27	ST6GALNAC2	10610	Sphingolipid metabolism	1122	48.84	0.561	58.02	0.000531858	0.000212743	0.000319115	intermediate	0.151561	0.144917	0.104433	0.164977	9	0.18026	0.1566	0.8689	1	1
ST6GALNAC28	ST6GALNAC2	10610	Sphingolipid metabolism	1122	48.84	0.561	58.02	0.000319115	0.000212743	0.000106372	intermediate	0.151561	0.144917	0.104433	0.164977	9	0.18026	0.1566	0.8689	1	1
CHAT	CHAT	1103	Glycerophospholipid metabolism	2244	45.88	0.592	81.42	0.0163812	0.00180832	0.0145729	intermediate	0.0731228	0.111677	0.10389	0.303234	2	0.1198	0.0931	0.7771	0.0422981	1
CHATn	CHAT	1103	Glycerophospholipid metabolism	2244	45.88	0.592	81.42	0.000319115	0.000212743	0.000106372	intermediate	0.0731228	0.111677	0.10389	0.303234	2	0.1198	0.0931	0.7771	0.0422981	1
NCCt	SLC12A3	6559	Transport, extracellular	3090	39.54	0.587	90.68	0.00212743	0.00106372	0.00106372	intermediate	0.062586	0.099974	-0.010298	0.152373	1	0.07123	0.0737	1.0351	1	1
CAATPS	ATP2B1	490	Transport, extracellular	3660	49.33	0.401	94.84	0.00063823	0.000319115	0.000319115	intermediate	-0.0269172	0.0921059	0.110823	0.111856	1	0.0842	0.065	0.7715	0	1
FE3R2e	CYBRD1	79901	Heme synthesis	858	51.54	0.497	99.65	0.000850973	0.000212743	0.00063823	intermediate	0.0345213	0.0322781	-0.12174	0.0611563	1	0.36773	0.2189	0.5954	1	1
HMR_6632	RDH11	51109	Vitamin A metabolism	954	57.64	0.509	91.51	0.000425487	0.000106372	0.000319115	intermediate	0.0100696	0.0488713	-0.0859194	-0.020589	4	0.18229	0.1244	0.6823	1	1
RDH1a	RDH11	51109	Vitamin A metabolism	954	57.64	0.509	91.51	0.000744602	0.000212743	0.000531858	intermediate	0.0100696	0.0488713	-0.0859194	-0.020589	4	0.18229	0.1244	0.6823	1	1
RDH2a	RDH11	51109	Vitamin A metabolism	954	57.64	0.509	91.51	0.000212743	0.000212743	0	bottom	0.0100696	0.0488713	-0.0859194	-0.020589	4	0.18229	0.1244	0.6823	1	1
RDH3a	RDH11	51109	Vitamin A metabolism	954	57.64	0.509	91.51	0.000212743	0.000212743	0	bottom	0.0100696	0.0488713	-0.0859194	-0.020589	4	0.18229	0.1244	0.6823	1	1
ALDD20x	ALDH3A2	224	Tryptophan metabolism	1524	52.65	0.453	94.69	0.000212743	0.000106372	0.000106372	intermediate	NA	NA	NA	NA	23	0.1365	0.1081	0.7917	1	1
ALDD21	ALDH3A2	224	Fatty acid oxidation	1524	52.65	0.453	94.69	0.000319115	0.000106372	0.000212743	intermediate	NA	NA	NA	NA	23	0.1365	0.1081	0.7917	1	1
ALDD2x	ALDH3A2	224	Glycolysis/gluconeogenesis	1524	52.65	0.453	94.69	0.00191469	0.00127646	0.00063823	intermediate	NA	NA	NA	NA	23	0.1365	0.1081	0.7917	1	1
ALDD2y	ALDH3A2	224	Glycolysis/gluconeogenesis	1524	52.65	0.453	94.69	0.00191469	0.00127646	0.00063823	intermediate	NA	NA	NA	NA	23	0.1365	0.1081	0.7917	1	1
BAMPPALDOX	ALDH3A2	224	Beta-Alanine metabolism	1524	52.65	0.453	94.69	0.00063823	0.000212743	0.000425487	intermediate	NA	NA	NA	NA	23	0.1365	0.1081	0.7917	1	1
FAOXC15NADPx	ALDH3A2	224	Fatty acid oxidation	1524	52.65	0.453	94.69	0.00063823	0.000106372	0.000531858	intermediate	NA	NA	NA	NA	23	0.1365	0.1081	0.7917	1	1
FAOXC15NADx	ALDH3A2	224	Fatty acid oxidation	1524	52.65	0.453	94.69	0.00063823	0.000106372	0.000531858	intermediate	NA	NA	NA	NA	23	0.1365	0.1081	0.7917	1	1
FAOXOHC16C16DCc	ALDH3A2	224	Fatty acid oxidation	1524	52.65	0.453	94.69	0.00063823	0.000319115	0.000319115	intermediate	NA	NA	NA	NA	23	0.1365	0.1081	0.7917	1	1
FAOXOHC22C22DCc	ALDH3A2	224	Fatty acid oxidation	1524	52.65	0.453	94.69	0.000212743	0.000106372	0.000106372	intermediate	NA	NA	NA	NA	23	0.1365	0.1081	0.7917	1	1
FAOXOHMC10DC10c	ALDH3A2	224	Fatty acid oxidation	1524	52.65	0.453	94.69	0.000319115	0.000106372	0.000212743	intermediate	NA	NA	NA	NA	23	0.1365	0.1081	0.7917	1	1
GCALDD	ALDH3A2	224	Glyoxylate and dicarboxylate metabolism	1524	52.65	0.453	94.69	0.000531858	0.000212743	0.000319115	intermediate	NA	NA	NA	NA	23	0.1365	0.1081	0.7917	1	1
HMR_4079	ALDH3A2	224	Beta-Alanine metabolism	1524	52.65	0.453	94.69	0.00063823	0.000212743	0.000425487	intermediate	NA	NA	NA	NA	23	0.1365	0.1081	0.7917	1	1
IMACTD	ALDH3A2	224	Histidine metabolism	1524	52.65	0.453	94.69	0.000106372	0.000106372	0	bottom	NA	NA	NA	NA	23	0.1365	0.1081	0.7917	1	1
LCADi	ALDH3A2	224	Pyruvate metabolism	1524	52.65	0.453	94.69	0.00117009	0.000106372	0.00106372	intermediate	NA	NA	NA	NA	23	0.1365	0.1081	0.7917	1	1
LCADi_D	ALDH3A2	224	Pyruvate metabolism	1524	52.65	0.453	94.69	0.000531858	0.000212743	0.000319115	intermediate	NA	NA	NA	NA	23	0.1365	0.1081	0.7917	1	1
NABTNO	ALDH3A2	224	Arginine and proline metabolism	1524	52.65	0.453	94.69	0.000106372	0.000106372	0	bottom	NA	NA	NA	NA	23	0.1365	0.1081	0.7917	1	1
r0392	ALDH3A2	224	Miscellaneous	1524	52.65	0.453	94.69	0.000850973	0.000531858	0.000319115	intermediate	NA	NA	NA	NA	23	0.1365	0.1081	0.7917	1	1
r0393	ALDH3A2	224	Miscellaneous	1524	52.65	0.453	94.69	0.000212743	0.000106372	0.000106372	intermediate	NA	NA	NA	NA	23	0.1365	0.1081	0.7917	1	1
r0642	ALDH3A2	224	Miscellaneous	1524	52.65	0.453	94.69	0.000425487	0	0.000425487	top	NA	NA	NA	NA	23	0.1365	0.1081	0.7917	1	1
r0643	ALDH3A2	224	Valine, leucine, and isoleucine metabolism	1524	52.65	0.453	94.69	0.000531858	0.000425487	0.000106372	intermediate	NA	NA	NA	NA	23	0.1365	0.1081	0.7917	1	1
r0688	ALDH3A2	224	Bile acid synthesis	1524	52.65	0.453	94.69	0.000850973	0.000212743	0.00063823	intermediate	NA	NA	NA	NA	23	0.1365	0.1081	0.7917	1	1
r0758	ALDH3A2	224	Tryptophan metabolism	1524	52.65	0.453	94.69	0.000212743	0.000212743	0	bottom	NA	NA	NA	NA	23	0.1365	0.1081	0.7917	1	1
RE3012R	ALDH3A2	224	Eicosanoid metabolism	1524	52.65	0.453	94.69	0.000212743	0.000106372	0.000106372	intermediate	NA	NA	NA	NA	23	0.1365	0.1081	0.7917	1	1
HACD1m	HSD17B10	3028	Tryptophan metabolism	783	49.51	0.582	0	0.000425487	0.000319115	0.000106372	intermediate	NA	NA	NA	NA	54	NA	NA	NA	NA	NA
HACD9m	HSD17B10	3028	Valine, leucine, and isoleucine metabolism	783	49.51	0.582	0	0.000212743	0.000106372	0.000106372	intermediate	NA	NA	NA	NA	54	NA	NA	NA	NA	NA
HMR_1651	HSD17B10	3028	Steroid metabolism	783	49.51	0.582	0	0.000212743	0.000106372	0.000106372	intermediate	NA	NA	NA	NA	54	NA	NA	NA	NA	NA
HMR_3109	HSD17B10	3028	Fatty acid oxidation	783	49.51	0.582	0	0.000212743	0.000106372	0.000106372	intermediate	NA	NA	NA	NA	54	NA	NA	NA	NA	NA
HMR_3113	HSD17B10	3028	Fatty acid oxidation	783	49.51	0.582	0	0.000212743	0.000106372	0.000106372	intermediate	NA	NA	NA	NA	54	NA	NA	NA	NA	NA
HMR_3117	HSD17B10	3028	Fatty acid oxidation	783	49.51	0.582	0	0.000212743	0.000106372	0.000106372	intermediate	NA	NA	NA	NA	54	NA	NA	NA	NA	NA
HMR_3172	HSD17B10	3028	Fatty acid oxidation	783	49.51	0.582	0	0.000212743	0.000106372	0.000106372	intermediate	NA	NA	NA	NA	54	NA	NA	NA	NA	NA
HMR_3176	HSD17B10	3028	Fatty acid oxidation	783	49.51	0.582	0	0.000212743	0.000106372	0.000106372	intermediate	NA	NA	NA	NA	54	NA	NA	NA	NA	NA
HMR_3180	HSD17B10	3028	Fatty acid oxidation	783	49.51	0.582	0	0.000212743	0.000106372	0.000106372	intermediate	NA	NA	NA	NA	54	NA	NA	NA	NA	NA
HMR_3184	HSD17B10	3028	Fatty acid oxidation	783	49.51	0.582	0	0.000212743	0.000106372	0.000106372	intermediate	NA	NA	NA	NA	54	NA	NA	NA	NA	NA
HMR_3188	HSD17B10	3028	Fatty acid oxidation	783	49.51	0.582	0	0.000212743	0.000106372	0.000106372	intermediate	NA	NA	NA	NA	54	NA	NA	NA	NA	NA
HMR_3192	HSD17B10	3028	Fatty acid oxidation	783	49.51	0.582	0	0.000212743	0.000106372	0.000106372	intermediate	NA	NA	NA	NA	54	NA	NA	NA	NA	NA
HMR_3196	HSD17B10	3028	Fatty acid oxidation	783	49.51	0.582	0	0.000212743	0.000106372	0.000106372	intermediate	NA	NA	NA	NA	54	NA	NA	NA	NA	NA
HMR_3200	HSD17B10	3028	Fatty acid oxidation	783	49.51	0.582	0	0.000212743	0.000106372	0.000106372	intermediate	NA	NA	NA	NA	54	NA	NA	NA	NA	NA
HMR_3204	HSD17B10	3028	Fatty acid oxidation	783	49.51	0.582	0	0.000212743	0.000106372	0.000106372	intermediate	NA	NA	NA	NA	54	NA	NA	NA	NA	NA
HMR_3220	HSD17B10	3028	Fatty acid oxidation	783	49.51	0.582	0	0.000212743	0.000106372	0.000106372	intermediate	NA	NA	NA	NA	54	NA	NA	NA	NA	NA
HMR_3224	HSD17B10	3028	Fatty acid oxidation	783	49.51	0.582	0	0.000212743	0.000106372	0.000106372	intermediate	NA	NA	NA	NA	54	NA	NA	NA	NA	NA
HMR_3232	HSD17B10	3028	Fatty acid oxidation	783	49.51	0.582	0	0.000212743	0.000106372	0.000106372	intermediate	NA	NA	NA	NA	54	NA	NA	NA	NA	NA
HMR_3236	HSD17B10	3028	Fatty acid oxidation	783	49.51	0.582	0	0.000212743	0.000106372	0.000106372	intermediate	NA	NA	NA	NA	54	NA	NA	NA	NA	NA
HMR_3242	HSD17B10	3028	Fatty acid oxidation	783	49.51	0.582	0	0.000212743	0.000106372	0.000106372	intermediate	NA	NA	NA	NA	54	NA	NA	NA	NA	NA
HMR_3246	HSD17B10	3028	Fatty acid oxidation	783	49.51	0.582	0	0.000212743	0.000106372	0.000106372	intermediate	NA	NA	NA	NA	54	NA	NA	NA	NA	NA
HMR_3398	HSD17B10	3028	Fatty acid oxidation	783	49.51	0.582	0	0.0106372	0.00808425	0.00255292	intermediate	NA	NA	NA	NA	54	NA	NA	NA	NA	NA
HMR_3406	HSD17B10	3028	Fatty acid oxidation	783	49.51	0.582	0	0.0106372	0.00808425	0.00255292	intermediate	NA	NA	NA	NA	54	NA	NA	NA	NA	NA
HMR_3407	HSD17B10	3028	Fatty acid oxidation	783	49.51	0.582	0	0.0106372	0.00808425	0.00255292	intermediate	NA	NA	NA	NA	54	NA	NA	NA	NA	NA
HMR_3408	HSD17B10	3028	Fatty acid oxidation	783	49.51	0.582	0	0.0106372	0.00808425	0.00255292	intermediate	NA	NA	NA	NA	54	NA	NA	NA	NA	NA
HMR_3409	HSD17B10	3028	Fatty acid oxidation	783	49.51	0.582	0	0.0107435	0.00819062	0.00255292	intermediate	NA	NA	NA	NA	54	NA	NA	NA	NA	NA
HMR_3411	HSD17B10	3028	Fatty acid oxidation	783	49.51	0.582	0	0.0106372	0.00808425	0.00255292	intermediate	NA	NA	NA	NA	54	NA	NA	NA	NA	NA
HMR_3413	HSD17B10	3028	Fatty acid oxidation	783	49.51	0.582	0	0.0106372	0.00808425	0.00255292	intermediate	NA	NA	NA	NA	54	NA	NA	NA	NA	NA
HMR_3414	HSD17B10	3028	Fatty acid oxidation	783	49.51	0.582	0	0.0106372	0.00808425	0.00255292	intermediate	NA	NA	NA	NA	54	NA	NA	NA	NA	NA
HMR_3416	HSD17B10	3028	Fatty acid oxidation	783	49.51	0.582	0	0.0106372	0.00808425	0.00255292	intermediate	NA	NA	NA	NA	54	NA	NA	NA	NA	NA
HMR_3421	HSD17B10	3028	Fatty acid oxidation	783	49.51	0.582	0	0.0107435	0.00819062	0.00255292	intermediate	NA	NA	NA	NA	54	NA	NA	NA	NA	NA
HMR_3422	HSD17B10	3028	Fatty acid oxidation	783	49.51	0.582	0	0.0107435	0.00819062	0.00255292	intermediate	NA	NA	NA	NA	54	NA	NA	NA	NA	NA
HMR_3423	HSD17B10	3028	Fatty acid oxidation	783	49.51	0.582	0	0.0106372	0.00808425	0.00255292	intermediate	NA	NA	NA	NA	54	NA	NA	NA	NA	NA
HMR_3424	HSD17B10	3028	Fatty acid oxidation	783	49.51	0.582	0	0.0106372	0.00808425	0.00255292	intermediate	NA	NA	NA	NA	54	NA	NA	NA	NA	NA
HMR_3425	HSD17B10	3028	Fatty acid oxidation	783	49.51	0.582	0	0.0106372	0.00808425	0.00255292	intermediate	NA	NA	NA	NA	54	NA	NA	NA	NA	NA
HMR_3426	HSD17B10	3028	Fatty acid oxidation	783	49.51	0.582	0	0.0108499	0.00829699	0.00255292	intermediate	NA	NA	NA	NA	54	NA	NA	NA	NA	NA
HMR_3427	HSD17B10	3028	Fatty acid oxidation	783	49.51	0.582	0	0.0107435	0.00819062	0.00255292	intermediate	NA	NA	NA	NA	54	NA	NA	NA	NA	NA
HMR_3428	HSD17B10	3028	Fatty acid oxidation	783	49.51	0.582	0	0.0109563	0.00840336	0.00255292	intermediate	NA	NA	NA	NA	54	NA	NA	NA	NA	NA
HMR_3429	HSD17B10	3028	Fatty acid oxidation	783	49.51	0.582	0	0.0107435	0.00819062	0.00255292	intermediate	NA	NA	NA	NA	54	NA	NA	NA	NA	NA
HMR_3431	HSD17B10	3028	Fatty acid oxidation	783	49.51	0.582	0	0.0106372	0.00808425	0.00255292	intermediate	NA	NA	NA	NA	54	NA	NA	NA	NA	NA
HMR_3432	HSD17B10	3028	Fatty acid oxidation	783	49.51	0.582	0	0.0106372	0.00808425	0.00255292	intermediate	NA	NA	NA	NA	54	NA	NA	NA	NA	NA
HMR_3433	HSD17B10	3028	Fatty acid oxidation	783	49.51	0.582	0	0.0106372	0.00808425	0.00255292	intermediate	NA	NA	NA	NA	54	NA	NA	NA	NA	NA
HMR_3450	HSD17B10	3028	Fatty acid synthesis	783	49.51	0.582	0	0.000212743	0.000106372	0.000106372	intermediate	NA	NA	NA	NA	54	NA	NA	NA	NA	NA
HMR_3454	HSD17B10	3028	Fatty acid synthesis	783	49.51	0.582	0	0.000106372	0.000106372	0	bottom	NA	NA	NA	NA	54	NA	NA	NA	NA	NA
HMR_9719	HSD17B10	3028	Fatty acid oxidation	783	49.51	0.582	0	0.0109563	0.00840336	0.00255292	intermediate	NA	NA	NA	NA	54	NA	NA	NA	NA	NA
r1477	HSD17B10	3028	Fatty acid oxidation	783	49.51	0.582	0	0.000319115	0.000106372	0.000212743	intermediate	NA	NA	NA	NA	54	NA	NA	NA	NA	NA
RE0512M	HSD17B10	3028	Fatty acid oxidation	783	49.51	0.582	0	0.000212743	0.000106372	0.000106372	intermediate	NA	NA	NA	NA	54	NA	NA	NA	NA	NA
RE1525M	HSD17B10	3028	Fatty acid oxidation	783	49.51	0.582	0	0.000212743	0.000106372	0.000106372	intermediate	NA	NA	NA	NA	54	NA	NA	NA	NA	NA
RE1526M	HSD17B10	3028	Fatty acid oxidation	783	49.51	0.582	0	0.000212743	0.000106372	0.000106372	intermediate	NA	NA	NA	NA	54	NA	NA	NA	NA	NA
RE1527M	HSD17B10	3028	Fatty acid oxidation	783	49.51	0.582	0	0.000212743	0.000106372	0.000106372	intermediate	NA	NA	NA	NA	54	NA	NA	NA	NA	NA
RE3005M	HSD17B10	3028	Fatty acid oxidation	783	49.51	0.582	0	0.000212743	0.000106372	0.000106372	intermediate	NA	NA	NA	NA	54	NA	NA	NA	NA	NA
RE3177M	HSD17B10	3028	Fatty acid oxidation	783	49.51	0.582	0	0.000212743	0.000106372	0.000106372	intermediate	NA	NA	NA	NA	54	NA	NA	NA	NA	NA
RE3178M	HSD17B10	3028	Fatty acid oxidation	783	49.51	0.582	0	0.000212743	0.000106372	0.000106372	intermediate	NA	NA	NA	NA	54	NA	NA	NA	NA	NA
RE3179M	HSD17B10	3028	Fatty acid oxidation	783	49.51	0.582	0	0.000212743	0.000106372	0.000106372	intermediate	NA	NA	NA	NA	54	NA	NA	NA	NA	NA
HMR_4776	P4HA2	8974	Arginine and proline metabolism	1605	53.25	0.528	99.44	0.0110627	0.00989256	0.00117009	intermediate	0.0810641	0.0777517	0.0205222	-0.0413979	2	0.07821	0.0612	0.7821	0.563749	1
HMR_4777	P4HA2	8974	Arginine and proline metabolism	1605	53.25	0.528	99.44	0.00319115	0.00170195	0.0014892	intermediate	0.0810641	0.0777517	0.0205222	-0.0413979	2	0.07821	0.0612	0.7821	0.563749	1
3HPVSTETCOAhcm	ACADVL	37	Drug metabolism	2034	47.79	0.576	90.27	0.0107435	0.00808425	0.00265929	intermediate	0.0445142	0.0960624	0.0371169	0.0765044	80	0.16139	0.1024	0.6342	1	1.37661e-05
FAOXC13C11m	ACADVL	37	Fatty acid oxidation	2034	47.79	0.576	90.27	0.0108499	0.00819062	0.00265929	intermediate	0.0445142	0.0960624	0.0371169	0.0765044	80	0.16139	0.1024	0.6342	1	1.37661e-05
FAOXC141C121m	ACADVL	37	Fatty acid oxidation	2034	47.79	0.576	90.27	0.0108499	0.00819062	0.00265929	intermediate	0.0445142	0.0960624	0.0371169	0.0765044	80	0.16139	0.1024	0.6342	1	1.37661e-05
FAOXC141C141OHm	ACADVL	37	Fatty acid oxidation	2034	47.79	0.576	90.27	0.000850973	0.000425487	0.000425487	intermediate	0.0445142	0.0960624	0.0371169	0.0765044	80	0.16139	0.1024	0.6342	1	1.37661e-05
FAOXC142C122m	ACADVL	37	Fatty acid oxidation	2034	47.79	0.576	90.27	0.0109563	0.00829699	0.00265929	intermediate	0.0445142	0.0960624	0.0371169	0.0765044	80	0.16139	0.1024	0.6342	1	1.37661e-05
FAOXC142C142OHm	ACADVL	37	Fatty acid oxidation	2034	47.79	0.576	90.27	0.000850973	0.000425487	0.000425487	intermediate	0.0445142	0.0960624	0.0371169	0.0765044	80	0.16139	0.1024	0.6342	1	1.37661e-05
FAOXC143C123m	ACADVL	37	Fatty acid oxidation	2034	47.79	0.576	90.27	0.0109563	0.00829699	0.00265929	intermediate	0.0445142	0.0960624	0.0371169	0.0765044	80	0.16139	0.1024	0.6342	1	1.37661e-05
FAOXC14C12m	ACADVL	37	Fatty acid oxidation	2034	47.79	0.576	90.27	0.0115945	0.00850973	0.00308478	intermediate	0.0445142	0.0960624	0.0371169	0.0765044	80	0.16139	0.1024	0.6342	1	1.37661e-05
FAOXC14C14OHm	ACADVL	37	Fatty acid oxidation	2034	47.79	0.576	90.27	0.00127646	0.000744602	0.000531858	intermediate	0.0445142	0.0960624	0.0371169	0.0765044	80	0.16139	0.1024	0.6342	1	1.37661e-05
FAOXC15C13m	ACADVL	37	Fatty acid oxidation	2034	47.79	0.576	90.27	0.0110627	0.00840336	0.00265929	intermediate	0.0445142	0.0960624	0.0371169	0.0765044	80	0.16139	0.1024	0.6342	1	1.37661e-05
FAOXC161C141m	ACADVL	37	Fatty acid oxidation	2034	47.79	0.576	90.27	0.0114881	0.00872248	0.00276566	intermediate	0.0445142	0.0960624	0.0371169	0.0765044	80	0.16139	0.1024	0.6342	1	1.37661e-05
FAOXC161C161OHm	ACADVL	37	Fatty acid oxidation	2034	47.79	0.576	90.27	0.00138283	0.000957345	0.000425487	intermediate	0.0445142	0.0960624	0.0371169	0.0765044	80	0.16139	0.1024	0.6342	1	1.37661e-05
FAOXC162C142m	ACADVL	37	Fatty acid oxidation	2034	47.79	0.576	90.27	0.0108499	0.00819062	0.00265929	intermediate	0.0445142	0.0960624	0.0371169	0.0765044	80	0.16139	0.1024	0.6342	1	1.37661e-05
FAOXC162C162OHm	ACADVL	37	Fatty acid oxidation	2034	47.79	0.576	90.27	0.000850973	0.000425487	0.000425487	intermediate	0.0445142	0.0960624	0.0371169	0.0765044	80	0.16139	0.1024	0.6342	1	1.37661e-05
FAOXC163C143m	ACADVL	37	Fatty acid oxidation	2034	47.79	0.576	90.27	0.0108499	0.00819062	0.00265929	intermediate	0.0445142	0.0960624	0.0371169	0.0765044	80	0.16139	0.1024	0.6342	1	1.37661e-05
FAOXC163C164Gm	ACADVL	37	Fatty acid oxidation	2034	47.79	0.576	90.27	0.000957345	0.000531858	0.000425487	intermediate	0.0445142	0.0960624	0.0371169	0.0765044	80	0.16139	0.1024	0.6342	1	1.37661e-05
FAOXC164C165m	ACADVL	37	Fatty acid oxidation	2034	47.79	0.576	90.27	0.000957345	0.000531858	0.000425487	intermediate	0.0445142	0.0960624	0.0371169	0.0765044	80	0.16139	0.1024	0.6342	1	1.37661e-05
FAOXC16C14m	ACADVL	37	Fatty acid oxidation	2034	47.79	0.576	90.27	0.0117009	0.00850973	0.00319115	intermediate	0.0445142	0.0960624	0.0371169	0.0765044	80	0.16139	0.1024	0.6342	1	1.37661e-05
FAOXC16C16OHm	ACADVL	37	Fatty acid oxidation	2034	47.79	0.576	90.27	0.00117009	0.000744602	0.000425487	intermediate	0.0445142	0.0960624	0.0371169	0.0765044	80	0.16139	0.1024	0.6342	1	1.37661e-05
FAOXC17C15m	ACADVL	37	Fatty acid oxidation	2034	47.79	0.576	90.27	0.011169	0.00829699	0.00287203	intermediate	0.0445142	0.0960624	0.0371169	0.0765044	80	0.16139	0.1024	0.6342	1	1.37661e-05
FAOXC181C161m	ACADVL	37	Fatty acid oxidation	2034	47.79	0.576	90.27	0.0110627	0.00819062	0.00287203	intermediate	0.0445142	0.0960624	0.0371169	0.0765044	80	0.16139	0.1024	0.6342	1	1.37661e-05
FAOXC181C181OHm	ACADVL	37	Fatty acid oxidation	2034	47.79	0.576	90.27	0.000850973	0.000425487	0.000425487	intermediate	0.0445142	0.0960624	0.0371169	0.0765044	80	0.16139	0.1024	0.6342	1	1.37661e-05
FAOXC182C162m	ACADVL	37	Fatty acid oxidation	2034	47.79	0.576	90.27	0.0108499	0.00819062	0.00265929	intermediate	0.0445142	0.0960624	0.0371169	0.0765044	80	0.16139	0.1024	0.6342	1	1.37661e-05
FAOXC182C182OHm	ACADVL	37	Fatty acid oxidation	2034	47.79	0.576	90.27	0.000850973	0.000425487	0.000425487	intermediate	0.0445142	0.0960624	0.0371169	0.0765044	80	0.16139	0.1024	0.6342	1	1.37661e-05
FAOXC183C163Gm	ACADVL	37	Fatty acid oxidation	2034	47.79	0.576	90.27	0.011169	0.00850973	0.00265929	intermediate	0.0445142	0.0960624	0.0371169	0.0765044	80	0.16139	0.1024	0.6342	1	1.37661e-05
FAOXC183C163m	ACADVL	37	Fatty acid oxidation	2034	47.79	0.576	90.27	0.0110627	0.00829699	0.00276566	intermediate	0.0445142	0.0960624	0.0371169	0.0765044	80	0.16139	0.1024	0.6342	1	1.37661e-05
FAOXC184C164m	ACADVL	37	Fatty acid oxidation	2034	47.79	0.576	90.27	0.0110627	0.00840336	0.00265929	intermediate	0.0445142	0.0960624	0.0371169	0.0765044	80	0.16139	0.1024	0.6342	1	1.37661e-05
FAOXC185C164m	ACADVL	37	Fatty acid oxidation	2034	47.79	0.576	90.27	0.0102117	0.0078715	0.00234018	intermediate	0.0445142	0.0960624	0.0371169	0.0765044	80	0.16139	0.1024	0.6342	1	1.37661e-05
FAOXC18C18OHm	ACADVL	37	Fatty acid oxidation	2034	47.79	0.576	90.27	0.00106372	0.00063823	0.000425487	intermediate	0.0445142	0.0960624	0.0371169	0.0765044	80	0.16139	0.1024	0.6342	1	1.37661e-05
FAOXC204C184m	ACADVL	37	Fatty acid oxidation	2034	47.79	0.576	90.27	0.0108499	0.00819062	0.00265929	intermediate	0.0445142	0.0960624	0.0371169	0.0765044	80	0.16139	0.1024	0.6342	1	1.37661e-05
FAOXC205C185m	ACADVL	37	Fatty acid oxidation	2034	47.79	0.576	90.27	0.0108499	0.00819062	0.00265929	intermediate	0.0445142	0.0960624	0.0371169	0.0765044	80	0.16139	0.1024	0.6342	1	1.37661e-05
FAOXC225C226m	ACADVL	37	Fatty acid oxidation	2034	47.79	0.576	90.27	0.000850973	0.000425487	0.000425487	intermediate	0.0445142	0.0960624	0.0371169	0.0765044	80	0.16139	0.1024	0.6342	1	1.37661e-05
FAOXC226C205m	ACADVL	37	Fatty acid oxidation	2034	47.79	0.576	90.27	0.0103181	0.0078715	0.00244655	intermediate	0.0445142	0.0960624	0.0371169	0.0765044	80	0.16139	0.1024	0.6342	1	1.37661e-05
FAOXC226C227m	ACADVL	37	Fatty acid oxidation	2034	47.79	0.576	90.27	0.000850973	0.000425487	0.000425487	intermediate	0.0445142	0.0960624	0.0371169	0.0765044	80	0.16139	0.1024	0.6342	1	1.37661e-05
FAOXTC142TC122m	ACADVL	37	Fatty acid oxidation	2034	47.79	0.576	90.27	0.0108499	0.00819062	0.00265929	intermediate	0.0445142	0.0960624	0.0371169	0.0765044	80	0.16139	0.1024	0.6342	1	1.37661e-05
FAOXTC162TC142m	ACADVL	37	Fatty acid oxidation	2034	47.79	0.576	90.27	0.0109563	0.00819062	0.00276566	intermediate	0.0445142	0.0960624	0.0371169	0.0765044	80	0.16139	0.1024	0.6342	1	1.37661e-05
FAOXTC182TC162m	ACADVL	37	Fatty acid oxidation	2034	47.79	0.576	90.27	0.0110627	0.00819062	0.00287203	intermediate	0.0445142	0.0960624	0.0371169	0.0765044	80	0.16139	0.1024	0.6342	1	1.37661e-05
HMR_3107	ACADVL	37	Fatty acid oxidation	2034	47.79	0.576	90.27	0.000850973	0.000425487	0.000425487	intermediate	0.0445142	0.0960624	0.0371169	0.0765044	80	0.16139	0.1024	0.6342	1	1.37661e-05
HMR_3111	ACADVL	37	Fatty acid oxidation	2034	47.79	0.576	90.27	0.000957345	0.000531858	0.000425487	intermediate	0.0445142	0.0960624	0.0371169	0.0765044	80	0.16139	0.1024	0.6342	1	1.37661e-05
HMR_3115	ACADVL	37	Fatty acid oxidation	2034	47.79	0.576	90.27	0.00117009	0.00063823	0.000531858	intermediate	0.0445142	0.0960624	0.0371169	0.0765044	80	0.16139	0.1024	0.6342	1	1.37661e-05
HMR_3121	ACADVL	37	Fatty acid oxidation	2034	47.79	0.576	90.27	0.00127646	0.000744602	0.000531858	intermediate	0.0445142	0.0960624	0.0371169	0.0765044	80	0.16139	0.1024	0.6342	1	1.37661e-05
HMR_3128	ACADVL	37	Fatty acid oxidation	2034	47.79	0.576	90.27	0.00117009	0.000744602	0.000425487	intermediate	0.0445142	0.0960624	0.0371169	0.0765044	80	0.16139	0.1024	0.6342	1	1.37661e-05
HMR_3135	ACADVL	37	Fatty acid oxidation	2034	47.79	0.576	90.27	0.00106372	0.00063823	0.000425487	intermediate	0.0445142	0.0960624	0.0371169	0.0765044	80	0.16139	0.1024	0.6342	1	1.37661e-05
HMR_3170	ACADVL	37	Fatty acid oxidation	2034	47.79	0.576	90.27	0.000850973	0.000425487	0.000425487	intermediate	0.0445142	0.0960624	0.0371169	0.0765044	80	0.16139	0.1024	0.6342	1	1.37661e-05
HMR_3174	ACADVL	37	Fatty acid oxidation	2034	47.79	0.576	90.27	0.000957345	0.000531858	0.000425487	intermediate	0.0445142	0.0960624	0.0371169	0.0765044	80	0.16139	0.1024	0.6342	1	1.37661e-05
HMR_3178	ACADVL	37	Fatty acid oxidation	2034	47.79	0.576	90.27	0.000957345	0.000531858	0.000425487	intermediate	0.0445142	0.0960624	0.0371169	0.0765044	80	0.16139	0.1024	0.6342	1	1.37661e-05
HMR_3182	ACADVL	37	Fatty acid oxidation	2034	47.79	0.576	90.27	0.00106372	0.00063823	0.000425487	intermediate	0.0445142	0.0960624	0.0371169	0.0765044	80	0.16139	0.1024	0.6342	1	1.37661e-05
HMR_3186	ACADVL	37	Fatty acid oxidation	2034	47.79	0.576	90.27	0.000850973	0.000425487	0.000425487	intermediate	0.0445142	0.0960624	0.0371169	0.0765044	80	0.16139	0.1024	0.6342	1	1.37661e-05
HMR_3218	ACADVL	37	Fatty acid oxidation	2034	47.79	0.576	90.27	0.000744602	0.000319115	0.000425487	intermediate	0.0445142	0.0960624	0.0371169	0.0765044	80	0.16139	0.1024	0.6342	1	1.37661e-05
HMR_3222	ACADVL	37	Fatty acid oxidation	2034	47.79	0.576	90.27	0.000850973	0.000425487	0.000425487	intermediate	0.0445142	0.0960624	0.0371169	0.0765044	80	0.16139	0.1024	0.6342	1	1.37661e-05
HMR_3230	ACADVL	37	Fatty acid oxidation	2034	47.79	0.576	90.27	0.000850973	0.000425487	0.000425487	intermediate	0.0445142	0.0960624	0.0371169	0.0765044	80	0.16139	0.1024	0.6342	1	1.37661e-05
HMR_3234	ACADVL	37	Fatty acid oxidation	2034	47.79	0.576	90.27	0.000850973	0.000425487	0.000425487	intermediate	0.0445142	0.0960624	0.0371169	0.0765044	80	0.16139	0.1024	0.6342	1	1.37661e-05
HMR_3240	ACADVL	37	Fatty acid oxidation	2034	47.79	0.576	90.27	0.000744602	0.000319115	0.000425487	intermediate	0.0445142	0.0960624	0.0371169	0.0765044	80	0.16139	0.1024	0.6342	1	1.37661e-05
HMR_3244	ACADVL	37	Fatty acid oxidation	2034	47.79	0.576	90.27	0.000957345	0.000531858	0.000425487	intermediate	0.0445142	0.0960624	0.0371169	0.0765044	80	0.16139	0.1024	0.6342	1	1.37661e-05
HMR_3398	ACADVL	37	Fatty acid oxidation	2034	47.79	0.576	90.27	0.0106372	0.00808425	0.00255292	intermediate	0.0445142	0.0960624	0.0371169	0.0765044	80	0.16139	0.1024	0.6342	1	1.37661e-05
HMR_3406	ACADVL	37	Fatty acid oxidation	2034	47.79	0.576	90.27	0.0106372	0.00808425	0.00255292	intermediate	0.0445142	0.0960624	0.0371169	0.0765044	80	0.16139	0.1024	0.6342	1	1.37661e-05
HMR_3407	ACADVL	37	Fatty acid oxidation	2034	47.79	0.576	90.27	0.0106372	0.00808425	0.00255292	intermediate	0.0445142	0.0960624	0.0371169	0.0765044	80	0.16139	0.1024	0.6342	1	1.37661e-05
HMR_3408	ACADVL	37	Fatty acid oxidation	2034	47.79	0.576	90.27	0.0106372	0.00808425	0.00255292	intermediate	0.0445142	0.0960624	0.0371169	0.0765044	80	0.16139	0.1024	0.6342	1	1.37661e-05
HMR_3409	ACADVL	37	Fatty acid oxidation	2034	47.79	0.576	90.27	0.0107435	0.00819062	0.00255292	intermediate	0.0445142	0.0960624	0.0371169	0.0765044	80	0.16139	0.1024	0.6342	1	1.37661e-05
HMR_3411	ACADVL	37	Fatty acid oxidation	2034	47.79	0.576	90.27	0.0106372	0.00808425	0.00255292	intermediate	0.0445142	0.0960624	0.0371169	0.0765044	80	0.16139	0.1024	0.6342	1	1.37661e-05
HMR_3413	ACADVL	37	Fatty acid oxidation	2034	47.79	0.576	90.27	0.0106372	0.00808425	0.00255292	intermediate	0.0445142	0.0960624	0.0371169	0.0765044	80	0.16139	0.1024	0.6342	1	1.37661e-05
HMR_3414	ACADVL	37	Fatty acid oxidation	2034	47.79	0.576	90.27	0.0106372	0.00808425	0.00255292	intermediate	0.0445142	0.0960624	0.0371169	0.0765044	80	0.16139	0.1024	0.6342	1	1.37661e-05
HMR_3416	ACADVL	37	Fatty acid oxidation	2034	47.79	0.576	90.27	0.0106372	0.00808425	0.00255292	intermediate	0.0445142	0.0960624	0.0371169	0.0765044	80	0.16139	0.1024	0.6342	1	1.37661e-05
HMR_3421	ACADVL	37	Fatty acid oxidation	2034	47.79	0.576	90.27	0.0107435	0.00819062	0.00255292	intermediate	0.0445142	0.0960624	0.0371169	0.0765044	80	0.16139	0.1024	0.6342	1	1.37661e-05
HMR_3422	ACADVL	37	Fatty acid oxidation	2034	47.79	0.576	90.27	0.0107435	0.00819062	0.00255292	intermediate	0.0445142	0.0960624	0.0371169	0.0765044	80	0.16139	0.1024	0.6342	1	1.37661e-05
HMR_3423	ACADVL	37	Fatty acid oxidation	2034	47.79	0.576	90.27	0.0106372	0.00808425	0.00255292	intermediate	0.0445142	0.0960624	0.0371169	0.0765044	80	0.16139	0.1024	0.6342	1	1.37661e-05
HMR_3424	ACADVL	37	Fatty acid oxidation	2034	47.79	0.576	90.27	0.0106372	0.00808425	0.00255292	intermediate	0.0445142	0.0960624	0.0371169	0.0765044	80	0.16139	0.1024	0.6342	1	1.37661e-05
HMR_3425	ACADVL	37	Fatty acid oxidation	2034	47.79	0.576	90.27	0.0106372	0.00808425	0.00255292	intermediate	0.0445142	0.0960624	0.0371169	0.0765044	80	0.16139	0.1024	0.6342	1	1.37661e-05
HMR_3426	ACADVL	37	Fatty acid oxidation	2034	47.79	0.576	90.27	0.0108499	0.00829699	0.00255292	intermediate	0.0445142	0.0960624	0.0371169	0.0765044	80	0.16139	0.1024	0.6342	1	1.37661e-05
HMR_3427	ACADVL	37	Fatty acid oxidation	2034	47.79	0.576	90.27	0.0107435	0.00819062	0.00255292	intermediate	0.0445142	0.0960624	0.0371169	0.0765044	80	0.16139	0.1024	0.6342	1	1.37661e-05
HMR_3428	ACADVL	37	Fatty acid oxidation	2034	47.79	0.576	90.27	0.0109563	0.00840336	0.00255292	intermediate	0.0445142	0.0960624	0.0371169	0.0765044	80	0.16139	0.1024	0.6342	1	1.37661e-05
HMR_3429	ACADVL	37	Fatty acid oxidation	2034	47.79	0.576	90.27	0.0107435	0.00819062	0.00255292	intermediate	0.0445142	0.0960624	0.0371169	0.0765044	80	0.16139	0.1024	0.6342	1	1.37661e-05
HMR_3431	ACADVL	37	Fatty acid oxidation	2034	47.79	0.576	90.27	0.0106372	0.00808425	0.00255292	intermediate	0.0445142	0.0960624	0.0371169	0.0765044	80	0.16139	0.1024	0.6342	1	1.37661e-05
HMR_3432	ACADVL	37	Fatty acid oxidation	2034	47.79	0.576	90.27	0.0106372	0.00808425	0.00255292	intermediate	0.0445142	0.0960624	0.0371169	0.0765044	80	0.16139	0.1024	0.6342	1	1.37661e-05
HMR_3433	ACADVL	37	Fatty acid oxidation	2034	47.79	0.576	90.27	0.0106372	0.00808425	0.00255292	intermediate	0.0445142	0.0960624	0.0371169	0.0765044	80	0.16139	0.1024	0.6342	1	1.37661e-05
HMR_3448	ACADVL	37	Fatty acid synthesis	2034	47.79	0.576	90.27	0.000850973	0.000425487	0.000425487	intermediate	0.0445142	0.0960624	0.0371169	0.0765044	80	0.16139	0.1024	0.6342	1	1.37661e-05
HMR_3452	ACADVL	37	Fatty acid synthesis	2034	47.79	0.576	90.27	0.00117009	0.000744602	0.000425487	intermediate	0.0445142	0.0960624	0.0371169	0.0765044	80	0.16139	0.1024	0.6342	1	1.37661e-05
HMR_3456	ACADVL	37	Fatty acid synthesis	2034	47.79	0.576	90.27	0.000106372	0	0.000106372	top	0.0445142	0.0960624	0.0371169	0.0765044	80	0.16139	0.1024	0.6342	1	1.37661e-05
HMR_9719	ACADVL	37	Fatty acid oxidation	2034	47.79	0.576	90.27	0.0109563	0.00840336	0.00255292	intermediate	0.0445142	0.0960624	0.0371169	0.0765044	80	0.16139	0.1024	0.6342	1	1.37661e-05
r0310	ACADVL	37	Fatty acid oxidation	2034	47.79	0.576	90.27	0.00117009	0.000744602	0.000425487	intermediate	0.0445142	0.0960624	0.0371169	0.0765044	80	0.16139	0.1024	0.6342	1	1.37661e-05
1A25DHVITD3te	SCARB1	949	Transport, extracellular	1527	43.18	0.563	92.34	0.000212743	0	0.000212743	top	0.111143	0.213545	0.055269	0.00204579	2	0.11769	0.1846	1.5684	1	1
HMR_0019	SCARB1	949	Transport, extracellular	1527	43.18	0.563	92.34	0.00553133	0.00542495	0.000106372	intermediate	0.111143	0.213545	0.055269	0.00204579	2	0.11769	0.1846	1.5684	1	1
PDE1	PDE8A	5151	Nucleotide interconversion	2487	56.61	0.461	92.04	0.000850973	0.000106372	0.000744602	intermediate	NA	NA	0.0648577	0.184809	1	0.21347	0.1388	0.65	0.0748471	1
r0509	SDHA	6389	Citric acid cycle	1992	52.6	0.557	0	0.00159557	0.00127646	0.000319115	intermediate	-0.226309	0.143765	-0.271306	0.173913	2	NA	NA	NA	NA	NA
SUCD1m	SDHA	6389	Citric acid cycle	1992	52.6	0.557	0	0.00170195	0.00127646	0.000425487	intermediate	-0.226309	0.143765	-0.271306	0.173913	2	NA	NA	NA	NA	NA
12DHCHOLabc	ABCB11	8647	Transport, extracellular	3963	53.42	0.454	99.77	0.000531858	0.000212743	0.000319115	intermediate	0.0878343	0.218336	0.00157501	0.0520782	49	0.21634	0.1434	0.6628	1	1
3DHCDCHOLabc	ABCB11	8647	Transport, extracellular	3963	53.42	0.454	99.77	0.00063823	0.000319115	0.000319115	intermediate	0.0878343	0.218336	0.00157501	0.0520782	49	0.21634	0.1434	0.6628	1	1
3DHCHOLabc	ABCB11	8647	Transport, extracellular	3963	53.42	0.454	99.77	0.00063823	0.000319115	0.000319115	intermediate	0.0878343	0.218336	0.00157501	0.0520782	49	0.21634	0.1434	0.6628	1	1
3DHDCAabc	ABCB11	8647	Transport, extracellular	3963	53.42	0.454	99.77	0.00063823	0.000319115	0.000319115	intermediate	0.0878343	0.218336	0.00157501	0.0520782	49	0.21634	0.1434	0.6628	1	1
3DHLCAabc	ABCB11	8647	Transport, extracellular	3963	53.42	0.454	99.77	0.00063823	0.000319115	0.000319115	intermediate	0.0878343	0.218336	0.00157501	0.0520782	49	0.21634	0.1434	0.6628	1	1
3HPVSteb	ABCB11	8647	Drug metabolism	3963	53.42	0.454	99.77	0.000425487	0.000212743	0.000212743	intermediate	0.0878343	0.218336	0.00157501	0.0520782	49	0.21634	0.1434	0.6628	1	1
3HPVSTETteb	ABCB11	8647	Drug metabolism	3963	53.42	0.454	99.77	0.000212743	0.000106372	0.000106372	intermediate	0.0878343	0.218336	0.00157501	0.0520782	49	0.21634	0.1434	0.6628	1	1
3ISPVSteb	ABCB11	8647	Drug metabolism	3963	53.42	0.454	99.77	0.000531858	0.000319115	0.000212743	intermediate	0.0878343	0.218336	0.00157501	0.0520782	49	0.21634	0.1434	0.6628	1	1
56DHPVSteb	ABCB11	8647	Drug metabolism	3963	53.42	0.454	99.77	0.000212743	0.000106372	0.000106372	intermediate	0.0878343	0.218336	0.00157501	0.0520782	49	0.21634	0.1434	0.6628	1	1
6EPSteb	ABCB11	8647	Drug metabolism	3963	53.42	0.454	99.77	0.000425487	0.000212743	0.000212743	intermediate	0.0878343	0.218336	0.00157501	0.0520782	49	0.21634	0.1434	0.6628	1	1
7DHCDCHOLabc	ABCB11	8647	Transport, extracellular	3963	53.42	0.454	99.77	0.000531858	0.000212743	0.000319115	intermediate	0.0878343	0.218336	0.00157501	0.0520782	49	0.21634	0.1434	0.6628	1	1
7DHCHOLabc	ABCB11	8647	Transport, extracellular	3963	53.42	0.454	99.77	0.000531858	0.000212743	0.000319115	intermediate	0.0878343	0.218336	0.00157501	0.0520782	49	0.21634	0.1434	0.6628	1	1
7KILTCHOLATP	ABCB11	8647	Transport, extracellular	3963	53.42	0.454	99.77	0.000212743	0.000106372	0.000106372	intermediate	0.0878343	0.218336	0.00157501	0.0520782	49	0.21634	0.1434	0.6628	1	1
C03990ATP	ABCB11	8647	Transport, extracellular	3963	53.42	0.454	99.77	0.00117009	0.00063823	0.000531858	intermediate	0.0878343	0.218336	0.00157501	0.0520782	49	0.21634	0.1434	0.6628	1	1
C04483t1	ABCB11	8647	Transport, extracellular	3963	53.42	0.454	99.77	0.000531858	0.000212743	0.000319115	intermediate	0.0878343	0.218336	0.00157501	0.0520782	49	0.21634	0.1434	0.6628	1	1
C05463t1	ABCB11	8647	Transport, extracellular	3963	53.42	0.454	99.77	0.000425487	0.000106372	0.000319115	intermediate	0.0878343	0.218336	0.00157501	0.0520782	49	0.21634	0.1434	0.6628	1	1
CDCA24Gte	ABCB11	8647	Transport, extracellular	3963	53.42	0.454	99.77	0.000212743	0.000106372	0.000106372	intermediate	0.0878343	0.218336	0.00157501	0.0520782	49	0.21634	0.1434	0.6628	1	1
CDCA3Gte	ABCB11	8647	Transport, extracellular	3963	53.42	0.454	99.77	0.000212743	0.000106372	0.000106372	intermediate	0.0878343	0.218336	0.00157501	0.0520782	49	0.21634	0.1434	0.6628	1	1
CE1273t1	ABCB11	8647	Transport, extracellular	3963	53.42	0.454	99.77	0.000106372	0	0.000106372	top	0.0878343	0.218336	0.00157501	0.0520782	49	0.21634	0.1434	0.6628	1	1
CHOLATEt3	ABCB11	8647	Transport, extracellular	3963	53.42	0.454	99.77	0.00170195	0.000957345	0.000744602	intermediate	0.0878343	0.218336	0.00157501	0.0520782	49	0.21634	0.1434	0.6628	1	1
COPROSTabc	ABCB11	8647	Transport, extracellular	3963	53.42	0.454	99.77	0.000531858	0.000212743	0.000319115	intermediate	0.0878343	0.218336	0.00157501	0.0520782	49	0.21634	0.1434	0.6628	1	1
DCA24Gte	ABCB11	8647	Transport, extracellular	3963	53.42	0.454	99.77	0.000212743	0.000106372	0.000106372	intermediate	0.0878343	0.218336	0.00157501	0.0520782	49	0.21634	0.1434	0.6628	1	1
DCA3Gte	ABCB11	8647	Transport, extracellular	3963	53.42	0.454	99.77	0.000212743	0.000106372	0.000106372	intermediate	0.0878343	0.218336	0.00157501	0.0520782	49	0.21634	0.1434	0.6628	1	1
DHCHOLESTANATEATP	ABCB11	8647	Transport, extracellular	3963	53.42	0.454	99.77	0.000319115	0.000212743	0.000106372	intermediate	0.0878343	0.218336	0.00157501	0.0520782	49	0.21634	0.1434	0.6628	1	1
DSPVSteb	ABCB11	8647	Drug metabolism	3963	53.42	0.454	99.77	0.000212743	0.000106372	0.000106372	intermediate	0.0878343	0.218336	0.00157501	0.0520782	49	0.21634	0.1434	0.6628	1	1
GCHOLAt3	ABCB11	8647	Transport, extracellular	3963	53.42	0.454	99.77	0.00244655	0.00106372	0.00138283	intermediate	0.0878343	0.218336	0.00157501	0.0520782	49	0.21634	0.1434	0.6628	1	1
HC02194te	ABCB11	8647	Transport, extracellular	3963	53.42	0.454	99.77	0.0014892	0.000744602	0.000744602	intermediate	0.0878343	0.218336	0.00157501	0.0520782	49	0.21634	0.1434	0.6628	1	1
HC02195te	ABCB11	8647	Bile acid synthesis	3963	53.42	0.454	99.77	0.00127646	0.00063823	0.00063823	intermediate	0.0878343	0.218336	0.00157501	0.0520782	49	0.21634	0.1434	0.6628	1	1
HC02196te	ABCB11	8647	Bile acid synthesis	3963	53.42	0.454	99.77	0.00127646	0.00063823	0.00063823	intermediate	0.0878343	0.218336	0.00157501	0.0520782	49	0.21634	0.1434	0.6628	1	1
HCA24Gte	ABCB11	8647	Transport, extracellular	3963	53.42	0.454	99.77	0.000212743	0.000106372	0.000106372	intermediate	0.0878343	0.218336	0.00157501	0.0520782	49	0.21634	0.1434	0.6628	1	1
HCA6Gte	ABCB11	8647	Transport, extracellular	3963	53.42	0.454	99.77	0.000212743	0.000106372	0.000106372	intermediate	0.0878343	0.218336	0.00157501	0.0520782	49	0.21634	0.1434	0.6628	1	1
HDCA24Gte	ABCB11	8647	Transport, extracellular	3963	53.42	0.454	99.77	0.000212743	0.000106372	0.000106372	intermediate	0.0878343	0.218336	0.00157501	0.0520782	49	0.21634	0.1434	0.6628	1	1
HDCA6Gte	ABCB11	8647	Transport, extracellular	3963	53.42	0.454	99.77	0.000212743	0.000106372	0.000106372	intermediate	0.0878343	0.218336	0.00157501	0.0520782	49	0.21634	0.1434	0.6628	1	1
HYOCHOLabc	ABCB11	8647	Transport, extracellular	3963	53.42	0.454	99.77	0.00063823	0.000319115	0.000319115	intermediate	0.0878343	0.218336	0.00157501	0.0520782	49	0.21634	0.1434	0.6628	1	1
ICDCHOLabc	ABCB11	8647	Transport, extracellular	3963	53.42	0.454	99.77	0.000531858	0.000212743	0.000319115	intermediate	0.0878343	0.218336	0.00157501	0.0520782	49	0.21634	0.1434	0.6628	1	1
ISOCHOLabc	ABCB11	8647	Transport, extracellular	3963	53.42	0.454	99.77	0.000531858	0.000212743	0.000319115	intermediate	0.0878343	0.218336	0.00157501	0.0520782	49	0.21634	0.1434	0.6628	1	1
LCA24Gte	ABCB11	8647	Transport, extracellular	3963	53.42	0.454	99.77	0.000212743	0.000106372	0.000106372	intermediate	0.0878343	0.218336	0.00157501	0.0520782	49	0.21634	0.1434	0.6628	1	1
LCA3Gte	ABCB11	8647	Transport, extracellular	3963	53.42	0.454	99.77	0.000212743	0.000106372	0.000106372	intermediate	0.0878343	0.218336	0.00157501	0.0520782	49	0.21634	0.1434	0.6628	1	1
PVSGLUCteb	ABCB11	8647	Drug metabolism	3963	53.42	0.454	99.77	0.000212743	0.000106372	0.000106372	intermediate	0.0878343	0.218336	0.00157501	0.0520782	49	0.21634	0.1434	0.6628	1	1
r1026	ABCB11	8647	Transport, extracellular	3963	53.42	0.454	99.77	0.000744602	0.000425487	0.000319115	intermediate	0.0878343	0.218336	0.00157501	0.0520782	49	0.21634	0.1434	0.6628	1	1
r1028	ABCB11	8647	Transport, extracellular	3963	53.42	0.454	99.77	0.00159557	0.000850973	0.000744602	intermediate	0.0878343	0.218336	0.00157501	0.0520782	49	0.21634	0.1434	0.6628	1	1
TCHOLAt3	ABCB11	8647	Transport, extracellular	3963	53.42	0.454	99.77	0.00265929	0.00117009	0.0014892	intermediate	0.0878343	0.218336	0.00157501	0.0520782	49	0.21634	0.1434	0.6628	1	1
THCHOLSTOICATP	ABCB11	8647	Transport, extracellular	3963	53.42	0.454	99.77	0.000212743	0.000106372	0.000106372	intermediate	0.0878343	0.218336	0.00157501	0.0520782	49	0.21634	0.1434	0.6628	1	1
THYOCHOLabc	ABCB11	8647	Transport, extracellular	3963	53.42	0.454	99.77	0.00063823	0.000319115	0.000319115	intermediate	0.0878343	0.218336	0.00157501	0.0520782	49	0.21634	0.1434	0.6628	1	1
TRIPVSteb	ABCB11	8647	Drug metabolism	3963	53.42	0.454	99.77	0.000212743	0.000106372	0.000106372	intermediate	0.0878343	0.218336	0.00157501	0.0520782	49	0.21634	0.1434	0.6628	1	1
UCHOLabc	ABCB11	8647	Transport, extracellular	3963	53.42	0.454	99.77	0.000531858	0.000212743	0.000319115	intermediate	0.0878343	0.218336	0.00157501	0.0520782	49	0.21634	0.1434	0.6628	1	1
XOL7AH3ATP	ABCB11	8647	Transport, extracellular	3963	53.42	0.454	99.77	0.000425487	0.000319115	0.000106372	intermediate	0.0878343	0.218336	0.00157501	0.0520782	49	0.21634	0.1434	0.6628	1	1
XOL7AONEATP	ABCB11	8647	Transport, extracellular	3963	53.42	0.454	99.77	0.000212743	0.000106372	0.000106372	intermediate	0.0878343	0.218336	0.00157501	0.0520782	49	0.21634	0.1434	0.6628	1	1
XOLDIOLONEATP	ABCB11	8647	Transport, extracellular	3963	53.42	0.454	99.77	0.000212743	0.000106372	0.000106372	intermediate	0.0878343	0.218336	0.00157501	0.0520782	49	0.21634	0.1434	0.6628	1	1
HMR_6632	DHRS9	10170	Vitamin A metabolism	1137	51.8	0.457	84.17	0.000425487	0.000106372	0.000319115	intermediate	0.273728	0.272539	0.0248923	0.0292176	1	0.19451	0.1002	0.5152	1	1
HMR_1305	PTGS2	5743	Eicosanoid metabolism	1812	57.07	0.449	100	0.000531858	0.000425487	0.000106372	intermediate	-0.0327344	0.102009	0.0677815	0.181918	9	0.13095	0.0906	0.6917	1	1
HMR_1307	PTGS2	5743	Eicosanoid metabolism	1812	57.07	0.449	100	0.00063823	0.000212743	0.000425487	intermediate	-0.0327344	0.102009	0.0677815	0.181918	9	0.13095	0.0906	0.6917	1	1
HMR_1390	PTGS2	5743	Eicosanoid metabolism	1812	57.07	0.449	100	0.000425487	0.000319115	0.000106372	intermediate	-0.0327344	0.102009	0.0677815	0.181918	9	0.13095	0.0906	0.6917	1	1
HMR_1392	PTGS2	5743	Transport, endoplasmic reticular	1812	57.07	0.449	100	0.000212743	0.000106372	0.000106372	intermediate	-0.0327344	0.102009	0.0677815	0.181918	9	0.13095	0.0906	0.6917	1	1
HMR_2581	PTGS2	5743	Fatty acid synthesis	1812	57.07	0.449	100	0.000425487	0.000319115	0.000106372	intermediate	-0.0327344	0.102009	0.0677815	0.181918	9	0.13095	0.0906	0.6917	1	1
HMR_2585	PTGS2	5743	Transport, nuclear	1812	57.07	0.449	100	0.000425487	0.000319115	0.000106372	intermediate	-0.0327344	0.102009	0.0677815	0.181918	9	0.13095	0.0906	0.6917	1	1
PGS	PTGS2	5743	Eicosanoid metabolism	1812	57.07	0.449	100	0.00138283	0.000957345	0.000425487	intermediate	-0.0327344	0.102009	0.0677815	0.181918	9	0.13095	0.0906	0.6917	1	1
PGSr	PTGS2	5743	Eicosanoid metabolism	1812	57.07	0.449	100	0.000850973	0.000425487	0.000425487	intermediate	-0.0327344	0.102009	0.0677815	0.181918	9	0.13095	0.0906	0.6917	1	1
RE3488R	PTGS2	5743	Eicosanoid metabolism	1812	57.07	0.449	100	0.000212743	0.000212743	0	bottom	-0.0327344	0.102009	0.0677815	0.181918	9	0.13095	0.0906	0.6917	1	1
ATPS4mi	NSF	4905	Oxidative phosphorylation	2232	53.08	0.453	94.62	0.000425487	0.000425487	0	bottom	0.59269	0.299971	0.0573686	0.121207	1	0.17887	0.1793	1.0027	1	1
H2CO3D	CA12	771	Miscellaneous	1062	48.51	0.558	99.44	0.0285076	0	0.0285076	top	0.089861	0.0941602	8.00674e-05	0.0859775	2	0.16981	0.1184	0.6972	1	1
r1418	CA12	771	Miscellaneous	1062	48.51	0.558	99.44	0.0284012	0.0284012	0	bottom	0.089861	0.0941602	8.00674e-05	0.0859775	2	0.16981	0.1184	0.6972	1	1
LPS3	MGLL	11343	Triacylglycerol synthesis	939	47.76	0.576	90.73	0.00063823	0.000212743	0.000425487	intermediate	0.0869848	0.239998	0.00781275	0.076889	1	0.16424	0.1193	0.7263	1	1
NCKt	SLC24A1	9187	Transport, extracellular	3297	50.3	0.517	68.52	0.00063823	0.000319115	0.000319115	intermediate	0.112172	0.151541	0.085344	0.142414	2	0.30803	0.1999	0.6489	0.422091	1
NCNt	SLC24A1	9187	Transport, extracellular	3297	50.3	0.517	68.52	0.00063823	0.000319115	0.000319115	intermediate	0.112172	0.151541	0.085344	0.142414	2	0.30803	0.1999	0.6489	0.422091	1
HMR_2193	PTPLAD1	51495	Fatty acid synthesis	1086	54.87	0.43	92.54	0.000425487	0.000106372	0.000319115	intermediate	0.00846449	0.212215	0.0310158	0.281695	13	0.09315	0.055	0.5909	1	1
HMR_2218	PTPLAD1	51495	Fatty acid synthesis	1086	54.87	0.43	92.54	0.000212743	0.000106372	0.000106372	intermediate	0.00846449	0.212215	0.0310158	0.281695	13	0.09315	0.055	0.5909	1	1
HMR_2261	PTPLAD1	51495	Fatty acid synthesis	1086	54.87	0.43	92.54	0.000212743	0.000106372	0.000106372	intermediate	0.00846449	0.212215	0.0310158	0.281695	13	0.09315	0.055	0.5909	1	1
HMR_2265	PTPLAD1	51495	Fatty acid synthesis	1086	54.87	0.43	92.54	0.000212743	0.000106372	0.000106372	intermediate	0.00846449	0.212215	0.0310158	0.281695	13	0.09315	0.055	0.5909	1	1
HMR_2269	PTPLAD1	51495	Fatty acid synthesis	1086	54.87	0.43	92.54	0.000212743	0.000106372	0.000106372	intermediate	0.00846449	0.212215	0.0310158	0.281695	13	0.09315	0.055	0.5909	1	1
HMR_2336	PTPLAD1	51495	Fatty acid synthesis	1086	54.87	0.43	92.54	0.000212743	0.000106372	0.000106372	intermediate	0.00846449	0.212215	0.0310158	0.281695	13	0.09315	0.055	0.5909	1	1
HMR_2344	PTPLAD1	51495	Fatty acid synthesis	1086	54.87	0.43	92.54	0.000212743	0.000106372	0.000106372	intermediate	0.00846449	0.212215	0.0310158	0.281695	13	0.09315	0.055	0.5909	1	1
HMR_2349	PTPLAD1	51495	Fatty acid synthesis	1086	54.87	0.43	92.54	0.000212743	0.000106372	0.000106372	intermediate	0.00846449	0.212215	0.0310158	0.281695	13	0.09315	0.055	0.5909	1	1
HMR_2355	PTPLAD1	51495	Fatty acid synthesis	1086	54.87	0.43	92.54	0.000212743	0.000106372	0.000106372	intermediate	0.00846449	0.212215	0.0310158	0.281695	13	0.09315	0.055	0.5909	1	1
HMR_2363	PTPLAD1	51495	Fatty acid synthesis	1086	54.87	0.43	92.54	0.000212743	0.000106372	0.000106372	intermediate	0.00846449	0.212215	0.0310158	0.281695	13	0.09315	0.055	0.5909	1	1
HMR_2435	PTPLAD1	51495	Fatty acid synthesis	1086	54.87	0.43	92.54	0.000212743	0.000106372	0.000106372	intermediate	0.00846449	0.212215	0.0310158	0.281695	13	0.09315	0.055	0.5909	1	1
HMR_2535	PTPLAD1	51495	Fatty acid synthesis	1086	54.87	0.43	92.54	0.000212743	0.000106372	0.000106372	intermediate	0.00846449	0.212215	0.0310158	0.281695	13	0.09315	0.055	0.5909	1	1
HMR_2542	PTPLAD1	51495	Fatty acid synthesis	1086	54.87	0.43	92.54	0.000212743	0.000106372	0.000106372	intermediate	0.00846449	0.212215	0.0310158	0.281695	13	0.09315	0.055	0.5909	1	1
ENO	ENO1	2023	Glycolysis/gluconeogenesis	1302	46.33	0.534	0	0.0014892	0.000212743	0.00127646	intermediate	0.0827535	0.00805615	0.136615	0.378756	1	NA	NA	NA	NA	NA
2M3OVCOAm	ACAT1	38	Propanoate metabolism	1281	48.27	0.442	99.06	0.0219126	0	0.0219126	top	0.0483762	0.0255529	0.0657309	0.120039	3	0.20539	0.1385	0.6742	1	1
ACACT10m	ACAT1	38	Valine, leucine, and isoleucine metabolism	1281	48.27	0.442	99.06	0.0103181	0.0078715	0.00244655	intermediate	0.0483762	0.0255529	0.0657309	0.120039	3	0.20539	0.1385	0.6742	1	1
ACACT1rm	ACAT1	38	Tryptophan metabolism	1281	48.27	0.442	99.06	0.036911	0.014892	0.0220189	intermediate	0.0483762	0.0255529	0.0657309	0.120039	3	0.20539	0.1385	0.6742	1	1
ARACHETH	PLD1	5337	Glycerophospholipid metabolism	3222	55.32	0.445	78.68	0.000425487	0.000212743	0.000212743	intermediate	0.0609736	0.246087	0.171493	0.342042	21	0.11783	0.1062	0.9016	1	1
DIDECAETH	PLD1	5337	Glycerophospholipid metabolism	3222	55.32	0.445	78.68	0.000425487	0.000212743	0.000212743	intermediate	0.0609736	0.246087	0.171493	0.342042	21	0.11783	0.1062	0.9016	1	1
DIHOLINETH	PLD1	5337	Glycerophospholipid metabolism	3222	55.32	0.445	78.68	0.000425487	0.000212743	0.000212743	intermediate	0.0609736	0.246087	0.171493	0.342042	21	0.11783	0.1062	0.9016	1	1
DOCOHEXETHc	PLD1	5337	Glycerophospholipid metabolism	3222	55.32	0.445	78.68	0.000425487	0.000212743	0.000212743	intermediate	0.0609736	0.246087	0.171493	0.342042	21	0.11783	0.1062	0.9016	1	1
DOCTETETH	PLD1	5337	Glycerophospholipid metabolism	3222	55.32	0.445	78.68	0.000319115	0.000106372	0.000212743	intermediate	0.0609736	0.246087	0.171493	0.342042	21	0.11783	0.1062	0.9016	1	1
HEPDECETH	PLD1	5337	Glycerophospholipid metabolism	3222	55.32	0.445	78.68	0.000425487	0.000212743	0.000212743	intermediate	0.0609736	0.246087	0.171493	0.342042	21	0.11783	0.1062	0.9016	1	1
HEXDECEETH	PLD1	5337	Glycerophospholipid metabolism	3222	55.32	0.445	78.68	0.000425487	0.000212743	0.000212743	intermediate	0.0609736	0.246087	0.171493	0.342042	21	0.11783	0.1062	0.9016	1	1
HMR_0629	PLD1	5337	Glycerophospholipid metabolism	3222	55.32	0.445	78.68	0.00117009	0.000425487	0.000744602	intermediate	0.0609736	0.246087	0.171493	0.342042	21	0.11783	0.1062	0.9016	1	1
HMR_0642	PLD1	5337	Glycerophospholipid metabolism	3222	55.32	0.445	78.68	0.000850973	0.000531858	0.000319115	intermediate	0.0609736	0.246087	0.171493	0.342042	21	0.11783	0.1062	0.9016	1	1
OLEETH	PLD1	5337	Glycerophospholipid metabolism	3222	55.32	0.445	78.68	0.000425487	0.000212743	0.000212743	intermediate	0.0609736	0.246087	0.171493	0.342042	21	0.11783	0.1062	0.9016	1	1
PCHOLPg_hs	PLD1	5337	Glycerophospholipid metabolism	3222	55.32	0.445	78.68	0.000212743	0.000106372	0.000106372	intermediate	0.0609736	0.246087	0.171493	0.342042	21	0.11783	0.1062	0.9016	1	1
PCHOLP_hs	PLD1	5337	Glycerophospholipid metabolism	3222	55.32	0.445	78.68	0.00170195	0.000425487	0.00127646	intermediate	0.0609736	0.246087	0.171493	0.342042	21	0.11783	0.1062	0.9016	1	1
PCHOLPm_hs	PLD1	5337	Glycerophospholipid metabolism	3222	55.32	0.445	78.68	0.000319115	0.000106372	0.000212743	intermediate	0.0609736	0.246087	0.171493	0.342042	21	0.11783	0.1062	0.9016	1	1
PCHOLPr_hs	PLD1	5337	Glycerophospholipid metabolism	3222	55.32	0.445	78.68	0.000319115	0.000212743	0.000106372	intermediate	0.0609736	0.246087	0.171493	0.342042	21	0.11783	0.1062	0.9016	1	1
PELINETH	PLD1	5337	Glycerophospholipid metabolism	3222	55.32	0.445	78.68	0.000425487	0.000212743	0.000212743	intermediate	0.0609736	0.246087	0.171493	0.342042	21	0.11783	0.1062	0.9016	1	1
PENDECAETH	PLD1	5337	Glycerophospholipid metabolism	3222	55.32	0.445	78.68	0.000425487	0.000212743	0.000212743	intermediate	0.0609736	0.246087	0.171493	0.342042	21	0.11783	0.1062	0.9016	1	1
PEPALM	PLD1	5337	Glycerophospholipid metabolism	3222	55.32	0.445	78.68	0.000425487	0.000212743	0.000212743	intermediate	0.0609736	0.246087	0.171493	0.342042	21	0.11783	0.1062	0.9016	1	1
RE3273R	PLD1	5337	Phosphatidylinositol phosphate metabolism	3222	55.32	0.445	78.68	0.000212743	0.000212743	0	bottom	0.0609736	0.246087	0.171493	0.342042	21	0.11783	0.1062	0.9016	1	1
STEETH	PLD1	5337	Glycerophospholipid metabolism	3222	55.32	0.445	78.68	0.000425487	0.000212743	0.000212743	intermediate	0.0609736	0.246087	0.171493	0.342042	21	0.11783	0.1062	0.9016	1	1
TETDECAETH	PLD1	5337	Glycerophospholipid metabolism	3222	55.32	0.445	78.68	0.000425487	0.000212743	0.000212743	intermediate	0.0609736	0.246087	0.171493	0.342042	21	0.11783	0.1062	0.9016	1	1
TRIDECETH	PLD1	5337	Glycerophospholipid metabolism	3222	55.32	0.445	78.68	0.000425487	0.000212743	0.000212743	intermediate	0.0609736	0.246087	0.171493	0.342042	21	0.11783	0.1062	0.9016	1	1
FOLTle	SLC46A1	113235	Transport, extracellular	1377	43.46	0.611	59.69	0.000531858	0.000106372	0.000425487	intermediate	0.0949007	0.0191667	-0.0226118	0.030258	3	0.06793	0.0542	0.7983	1	1
MLTHFte	SLC46A1	113235	Transport, extracellular	1377	43.46	0.611	59.69	0.000744602	0.000106372	0.00063823	intermediate	0.0949007	0.0191667	-0.0226118	0.030258	3	0.06793	0.0542	0.7983	1	1
PHEMEe	SLC46A1	113235	Transport, extracellular	1377	43.46	0.611	59.69	0.000319115	0.000212743	0.000106372	intermediate	0.0949007	0.0191667	-0.0226118	0.030258	3	0.06793	0.0542	0.7983	1	1
ACCOAC	ACACB	32	Fatty acid oxidation	7374	44.63	0.559	84.58	0.0078715	0.00319115	0.00468035	intermediate	0.131736	0.0735244	0.0373652	0.0330032	2	0.08588	0.0914	1.0647	1	1
ACCOACm	ACACB	32	Fatty acid oxidation	7374	44.63	0.559	84.58	0.0153175	0.0149984	0.000319115	intermediate	0.131736	0.0735244	0.0373652	0.0330032	2	0.08588	0.0914	1.0647	1	1
NT5C	NT5C2	22978	NAD metabolism	1683	55.1	0.447	99.64	0.00063823	0.000531858	0.000106372	intermediate	-0.0631733	-0.058941	-0.0126782	-0.0325622	10	0.00724	0.0041	0.564	1	1
NTD10	NT5C2	22978	Nucleotide interconversion	1683	55.1	0.447	99.64	0.000425487	0.000319115	0.000106372	intermediate	-0.0631733	-0.058941	-0.0126782	-0.0325622	10	0.00724	0.0041	0.564	1	1
NTD11	NT5C2	22978	Purine catabolism	1683	55.1	0.447	99.64	0.000744602	0.000531858	0.000212743	intermediate	-0.0631733	-0.058941	-0.0126782	-0.0325622	10	0.00724	0.0041	0.564	1	1
NTD4	NT5C2	22978	Pyrimidine catabolism	1683	55.1	0.447	99.64	0.00414849	0.00351026	0.00063823	intermediate	-0.0631733	-0.058941	-0.0126782	-0.0325622	10	0.00724	0.0041	0.564	1	1
NTD5	NT5C2	22978	Pyrimidine catabolism	1683	55.1	0.447	99.64	0.000531858	0.000212743	0.000319115	intermediate	-0.0631733	-0.058941	-0.0126782	-0.0325622	10	0.00724	0.0041	0.564	1	1
NTD6	NT5C2	22978	Nucleotide interconversion	1683	55.1	0.447	99.64	0.000425487	0.000106372	0.000319115	intermediate	-0.0631733	-0.058941	-0.0126782	-0.0325622	10	0.00724	0.0041	0.564	1	1
NTD7	NT5C2	22978	Nucleotide interconversion	1683	55.1	0.447	99.64	0.0163812	0.0156366	0.000744602	intermediate	-0.0631733	-0.058941	-0.0126782	-0.0325622	10	0.00724	0.0041	0.564	1	1
NTD8	NT5C2	22978	Nucleotide interconversion	1683	55.1	0.447	99.64	0.000531858	0.000212743	0.000319115	intermediate	-0.0631733	-0.058941	-0.0126782	-0.0325622	10	0.00724	0.0041	0.564	1	1
NTD9	NT5C2	22978	Nucleotide interconversion	1683	55.1	0.447	99.64	0.000957345	0.000744602	0.000212743	intermediate	-0.0631733	-0.058941	-0.0126782	-0.0325622	10	0.00724	0.0041	0.564	1	1
r0047	NT5C2	22978	Purine catabolism	1683	55.1	0.447	99.64	0.00138283	0.00127646	0.000106372	intermediate	-0.0631733	-0.058941	-0.0126782	-0.0325622	10	0.00724	0.0041	0.564	1	1
DAGK_hs	DGKD	8527	Glycerophospholipid metabolism	3642	48.12	0.571	89.37	0.00351026	0.00287203	0.00063823	intermediate	0.132194	0.148156	0.117246	0.190896	1	0.04986	0.0401	0.8035	0.930327	1
DOPACHRMISO	TYR	7299	Tyrosine metabolism	1587	56.2	0.477	86.01	0.000531858	0.000212743	0.000319115	intermediate	0.123567	0.199263	-0.0209395	0.32552	7	0.10141	0.0711	0.7012	1	1
HMR_6729	TYR	7299	Phenylalanine metabolism	1587	56.2	0.477	86.01	0.00776513	0.00744602	0.000319115	intermediate	0.123567	0.199263	-0.0209395	0.32552	7	0.10141	0.0711	0.7012	1	1
HMR_6874	TYR	7299	Phenylalanine metabolism	1587	56.2	0.477	86.01	0.0078715	0.00744602	0.000425487	intermediate	0.123567	0.199263	-0.0209395	0.32552	7	0.10141	0.0711	0.7012	1	1
TYRDHINDOX	TYR	7299	Tyrosine metabolism	1587	56.2	0.477	86.01	0.000319115	0.000212743	0.000106372	intermediate	0.123567	0.199263	-0.0209395	0.32552	7	0.10141	0.0711	0.7012	1	1
TYRDOPO3	TYR	7299	Tyrosine metabolism	1587	56.2	0.477	86.01	0.00117009	0.000744602	0.000425487	intermediate	0.123567	0.199263	-0.0209395	0.32552	7	0.10141	0.0711	0.7012	1	1
TYRDOPO	TYR	7299	Tyrosine metabolism	1587	56.2	0.477	86.01	0.00776513	0.00744602	0.000319115	intermediate	0.123567	0.199263	-0.0209395	0.32552	7	0.10141	0.0711	0.7012	1	1
TYRDOPOX	TYR	7299	Tyrosine metabolism	1587	56.2	0.477	86.01	0.00117009	0.000744602	0.000425487	intermediate	0.123567	0.199263	-0.0209395	0.32552	7	0.10141	0.0711	0.7012	1	1
MCCCrm	MCCC1	56922	Valine, leucine, and isoleucine metabolism	2175	53.02	0.471	97.1	0.000531858	0.000319115	0.000212743	intermediate	0.155096	0.233334	0.0755969	0.0572976	1	0.23732	0.2005	0.8448	1	1
ACER11r	ACER3	55331	Sphingolipid metabolism	801	57.95	0.416	88.01	0.000106372	0.000106372	0	bottom	-0.00478987	0.302841	-0.0385519	0.314693	7	0.20714	0.0867	0.4185	1	1
ACER12r	ACER3	55331	Exchange/demand reaction	801	57.95	0.416	88.01	0.000212743	0.000106372	0.000106372	intermediate	-0.00478987	0.302841	-0.0385519	0.314693	7	0.20714	0.0867	0.4185	1	1
ACER21g	ACER3	55331	Exchange/demand reaction	801	57.95	0.416	88.01	0.000212743	0.000212743	0	bottom	-0.00478987	0.302841	-0.0385519	0.314693	7	0.20714	0.0867	0.4185	1	1
ACER22g	ACER3	55331	Sphingolipid metabolism	801	57.95	0.416	88.01	0.000106372	0.000106372	0	bottom	-0.00478987	0.302841	-0.0385519	0.314693	7	0.20714	0.0867	0.4185	1	1
ACER23g	ACER3	55331	Sphingolipid metabolism	801	57.95	0.416	88.01	0.000212743	0.000106372	0.000106372	intermediate	-0.00478987	0.302841	-0.0385519	0.314693	7	0.20714	0.0867	0.4185	1	1
ACER31r	ACER3	55331	Sphingolipid metabolism	801	57.95	0.416	88.01	0.000212743	0.000106372	0.000106372	intermediate	-0.00478987	0.302841	-0.0385519	0.314693	7	0.20714	0.0867	0.4185	1	1
HMR_0753	ACER3	55331	Sphingolipid metabolism	801	57.95	0.416	88.01	0.000744602	0.000212743	0.000531858	intermediate	-0.00478987	0.302841	-0.0385519	0.314693	7	0.20714	0.0867	0.4185	1	1
PI5P3K	PIK3C3	5289	Inositol phosphate metabolism	2661	50.92	0.416	100	0.00063823	0.000319115	0.000319115	intermediate	0.123563	0.222048	0.0570347	0.11961	2	0.01804	0.016	0.8889	1	1
PIK3	PIK3C3	5289	Inositol phosphate metabolism	2661	50.92	0.416	100	0.000744602	0.000425487	0.000319115	intermediate	0.123563	0.222048	0.0570347	0.11961	2	0.01804	0.016	0.8889	1	1
PI345P5P	SYNJ2	8871	Inositol phosphate metabolism	4488	51.41	0.555	94.99	0.00063823	0.000319115	0.000319115	intermediate	0.0883536	0.0802567	0.106422	0.230737	2	0.14937	0.1148	0.7686	0.295746	1
PI45P5P	SYNJ2	8871	Inositol phosphate metabolism	4488	51.41	0.555	94.99	0.000850973	0.000319115	0.000531858	intermediate	0.0883536	0.0802567	0.106422	0.230737	2	0.14937	0.1148	0.7686	0.295746	1
ADNCYC	ADCY2	108	Nucleotide interconversion	3273	50.95	0.513	0	0.000319115	0	0.000319115	top	0.0919618	0.107917	0.647355	0.673259	1	NA	NA	NA	NA	NA
ASPt6	SLC1A3	6507	Transport, extracellular	1626	53.09	0.487	100	0.00138283	0.000106372	0.00127646	intermediate	0.179281	0.153367	0.0114887	0.0757982	2	0.0285	0.0199	0.698	1	1
GLUt6	SLC1A3	6507	Transport, extracellular	1626	53.09	0.487	100	0.00425487	0.0014892	0.00276566	intermediate	0.179281	0.153367	0.0114887	0.0757982	2	0.0285	0.0199	0.698	1	1
HMR_0672	LIPE	3991	Glycerophospholipid metabolism	3228	44.9	0.615	72.74	0.000212743	0.000106372	0.000106372	intermediate	0.0761815	0.328193	0.088444	0.163557	1	0.19107	0.227	1.1881	1	1
HMR_1467	FDFT1	2222	Cholesterol metabolism	1251	53.35	0.496	99.76	0.000212743	0	0.000212743	top	-0.00134166	0.090623	0.0322891	0.119495	4	0.10398	0.0849	0.8164	1	1
r0170	FDFT1	2222	Cholesterol metabolism	1251	53.35	0.496	99.76	0.000106372	0	0.000106372	top	-0.00134166	0.090623	0.0322891	0.119495	4	0.10398	0.0849	0.8164	1	1
r0575	FDFT1	2222	Cholesterol metabolism	1251	53.35	0.496	99.76	0.000319115	0.000106372	0.000212743	intermediate	-0.00134166	0.090623	0.0322891	0.119495	4	0.10398	0.0849	0.8164	1	1
SQLSr	FDFT1	2222	Cholesterol metabolism	1251	53.35	0.496	99.76	0.000425487	0.000212743	0.000212743	intermediate	-0.00134166	0.090623	0.0322891	0.119495	4	0.10398	0.0849	0.8164	1	1
PAFH	PAFAH1B3	5050	Glycerophospholipid metabolism	693	45.14	0.612	100	0.00106372	0.000212743	0.000850973	intermediate	0.0540898	0.419211	-0.0402279	0.503135	1	0.04825	0.0315	0.6539	1	1
PGMT	PGM1	5236	Glycolysis/gluconeogenesis	1740	54.91	0.487	0	0.00106372	0.000319115	0.000744602	intermediate	0.0440827	0.368417	0.0350371	0.0976943	2	NA	NA	NA	NA	NA
PPM	PGM1	5236	Pentose phosphate pathway	1740	54.91	0.487	0	0.00106372	0.00063823	0.000425487	intermediate	0.0440827	0.368417	0.0350371	0.0976943	2	NA	NA	NA	NA	NA
DOPABMO	MOXD1	26002	Tyrosine metabolism	1839	55.28	0.482	78.3	0.00265929	0.00138283	0.00127646	intermediate	0.215809	0.375207	0.182359	0.168932	1	0.15096	0.1199	0.7944	1	1
DCT	DCT	1638	Tyrosine metabolism	1656	54.58	0.49	0	0.000425487	0.000212743	0.000212743	intermediate	-0.000138254	0.102407	0.228732	0.457938	1	NA	NA	NA	NA	NA
HMR_6632	RDH8	50700	Vitamin A metabolism	993	44.88	0.6	74.32	0.000425487	0.000106372	0.000319115	intermediate	0.0199796	0.0333418	-0.0445409	0.0301583	4	0.13428	0.1126	0.8386	0.863061	1
RDH1a	RDH8	50700	Vitamin A metabolism	993	44.88	0.6	74.32	0.000744602	0.000212743	0.000531858	intermediate	0.0199796	0.0333418	-0.0445409	0.0301583	4	0.13428	0.1126	0.8386	0.863061	1
RDH2a	RDH8	50700	Vitamin A metabolism	993	44.88	0.6	74.32	0.000212743	0.000212743	0	bottom	0.0199796	0.0333418	-0.0445409	0.0301583	4	0.13428	0.1126	0.8386	0.863061	1
RE2766C	RDH8	50700	Steroid metabolism	993	44.88	0.6	74.32	0.000531858	0.000212743	0.000319115	intermediate	0.0199796	0.0333418	-0.0445409	0.0301583	4	0.13428	0.1126	0.8386	0.863061	1
CPPPGO	CPOX	1371	Heme synthesis	1362	53.48	0.571	97.14	0.000425487	0.000106372	0.000319115	intermediate	0.181504	0.0983653	0.117747	0.0572414	1	0.18927	0.1292	0.6826	1	1
ARGN	ARG2	384	Urea cycle	1062	52.28	0.477	99.72	0.0119136	0.00936071	0.00255292	intermediate	0.133939	0.235421	0.00377143	-0.012811	2	0.19285	0.1098	0.5695	1	1
ARGNm	ARG2	384	Urea cycle	1062	52.28	0.477	99.72	0.00127646	0.000531858	0.000744602	intermediate	0.133939	0.235421	0.00377143	-0.012811	2	0.19285	0.1098	0.5695	1	1
AACOAT	AACS	65985	Propanoate metabolism	2016	45.47	0.557	73.51	0.0281885	0.0273375	0.000850973	intermediate	0.0135392	0.0368214	0.0660854	0.0160626	4	0.0947	0.1279	1.3507	1	1
ACS2	AACS	65985	Propanoate metabolism	2016	45.47	0.557	73.51	0.0292522	0.027763	0.0014892	intermediate	0.0135392	0.0368214	0.0660854	0.0160626	4	0.0947	0.1279	1.3507	1	1
ACS	AACS	65985	Glycolysis/gluconeogenesis	2016	45.47	0.557	73.51	0.0330816	0.0296777	0.00340389	intermediate	0.0135392	0.0368214	0.0660854	0.0160626	4	0.0947	0.1279	1.3507	1	1
r0321	AACS	65985	Cholesterol metabolism	2016	45.47	0.557	73.51	0.0086161	0.00808425	0.000531858	intermediate	0.0135392	0.0368214	0.0660854	0.0160626	4	0.0947	0.1279	1.3507	1	1
HMR_7700	SLC13A1	6561	Transport, extracellular	1785	57.47	0.429	96.3	0.00117009	0.000425487	0.000744602	intermediate	0.00533273	0.128409	0.0937637	0.0881628	1	0.327	0.229	0.7002	0.0320706	1
AK2LGCHOLABCt	ATP8B1	5205	Transport, extracellular	3753	55.91	0.454	94.24	0.000425487	0.000212743	0.000212743	intermediate	0.0439066	0.0832865	0.171332	0.212741	29	0.05325	0.0426	0.7995	1	1
PAFABCt	ATP8B1	5205	Transport, extracellular	3753	55.91	0.454	94.24	0.000531858	0.000212743	0.000319115	intermediate	0.0439066	0.0832865	0.171332	0.212741	29	0.05325	0.0426	0.7995	1	1
PCHLN225_HSABCt	ATP8B1	5205	Transport, extracellular	3753	55.91	0.454	94.24	0.000425487	0.000212743	0.000212743	intermediate	0.0439066	0.0832865	0.171332	0.212741	29	0.05325	0.0426	0.7995	1	1
PCHOL2LINL_HSABCt	ATP8B1	5205	Transport, extracellular	3753	55.91	0.454	94.24	0.000425487	0.000212743	0.000212743	intermediate	0.0439066	0.0832865	0.171332	0.212741	29	0.05325	0.0426	0.7995	1	1
PCHOL2OLE_HSABCt	ATP8B1	5205	Transport, extracellular	3753	55.91	0.454	94.24	0.000425487	0.000212743	0.000212743	intermediate	0.0439066	0.0832865	0.171332	0.212741	29	0.05325	0.0426	0.7995	1	1
PCHOL2STE_HSABCt	ATP8B1	5205	Transport, extracellular	3753	55.91	0.454	94.24	0.000425487	0.000212743	0.000212743	intermediate	0.0439066	0.0832865	0.171332	0.212741	29	0.05325	0.0426	0.7995	1	1
PCHOLAR_HSABCt	ATP8B1	5205	Transport, extracellular	3753	55.91	0.454	94.24	0.000425487	0.000212743	0.000212743	intermediate	0.0439066	0.0832865	0.171332	0.212741	29	0.05325	0.0426	0.7995	1	1
PCHOLDOC_HSABCt	ATP8B1	5205	Transport, extracellular	3753	55.91	0.454	94.24	0.000425487	0.000212743	0.000212743	intermediate	0.0439066	0.0832865	0.171332	0.212741	29	0.05325	0.0426	0.7995	1	1
PCHOLEIC_HSABCt	ATP8B1	5205	Transport, extracellular	3753	55.91	0.454	94.24	0.000425487	0.000212743	0.000212743	intermediate	0.0439066	0.0832865	0.171332	0.212741	29	0.05325	0.0426	0.7995	1	1
PCHOLET_HSABCt	ATP8B1	5205	Transport, extracellular	3753	55.91	0.454	94.24	0.000425487	0.000212743	0.000212743	intermediate	0.0439066	0.0832865	0.171332	0.212741	29	0.05325	0.0426	0.7995	1	1
PCHOLHEP_HSABCt	ATP8B1	5205	Transport, extracellular	3753	55.91	0.454	94.24	0.000425487	0.000212743	0.000212743	intermediate	0.0439066	0.0832865	0.171332	0.212741	29	0.05325	0.0426	0.7995	1	1
PCHOLLINL_HSABCt	ATP8B1	5205	Transport, extracellular	3753	55.91	0.454	94.24	0.000425487	0.000212743	0.000212743	intermediate	0.0439066	0.0832865	0.171332	0.212741	29	0.05325	0.0426	0.7995	1	1
PCHOLMYR_HsABCt	ATP8B1	5205	Transport, extracellular	3753	55.91	0.454	94.24	0.000425487	0.000212743	0.000212743	intermediate	0.0439066	0.0832865	0.171332	0.212741	29	0.05325	0.0426	0.7995	1	1
PCHOLN15_HSABCt	ATP8B1	5205	Transport, extracellular	3753	55.91	0.454	94.24	0.000425487	0.000212743	0.000212743	intermediate	0.0439066	0.0832865	0.171332	0.212741	29	0.05325	0.0426	0.7995	1	1
PCHOLN1836_HSABCt	ATP8B1	5205	Transport, extracellular	3753	55.91	0.454	94.24	0.000425487	0.000212743	0.000212743	intermediate	0.0439066	0.0832865	0.171332	0.212741	29	0.05325	0.0426	0.7995	1	1
PCHOLN183_HSABCt	ATP8B1	5205	Transport, extracellular	3753	55.91	0.454	94.24	0.000425487	0.000212743	0.000212743	intermediate	0.0439066	0.0832865	0.171332	0.212741	29	0.05325	0.0426	0.7995	1	1
PCHOLN19_HSABCt	ATP8B1	5205	Transport, extracellular	3753	55.91	0.454	94.24	0.000425487	0.000212743	0.000212743	intermediate	0.0439066	0.0832865	0.171332	0.212741	29	0.05325	0.0426	0.7995	1	1
PCHOLN201_HSABCt	ATP8B1	5205	Transport, extracellular	3753	55.91	0.454	94.24	0.000425487	0.000212743	0.000212743	intermediate	0.0439066	0.0832865	0.171332	0.212741	29	0.05325	0.0426	0.7995	1	1
PCHOLN203_HSABCt	ATP8B1	5205	Transport, extracellular	3753	55.91	0.454	94.24	0.000425487	0.000212743	0.000212743	intermediate	0.0439066	0.0832865	0.171332	0.212741	29	0.05325	0.0426	0.7995	1	1
PCHOLN204_HSABCt	ATP8B1	5205	Transport, extracellular	3753	55.91	0.454	94.24	0.000425487	0.000212743	0.000212743	intermediate	0.0439066	0.0832865	0.171332	0.212741	29	0.05325	0.0426	0.7995	1	1
PCHOLN205_HSABCt	ATP8B1	5205	Transport, extracellular	3753	55.91	0.454	94.24	0.000425487	0.000212743	0.000212743	intermediate	0.0439066	0.0832865	0.171332	0.212741	29	0.05325	0.0426	0.7995	1	1
PCHOLN224_HSABCt	ATP8B1	5205	Transport, extracellular	3753	55.91	0.454	94.24	0.000425487	0.000212743	0.000212743	intermediate	0.0439066	0.0832865	0.171332	0.212741	29	0.05325	0.0426	0.7995	1	1
PCHOLN2254_HSABCt	ATP8B1	5205	Transport, extracellular	3753	55.91	0.454	94.24	0.000425487	0.000212743	0.000212743	intermediate	0.0439066	0.0832865	0.171332	0.212741	29	0.05325	0.0426	0.7995	1	1
PCHOLN225_HSABCt	ATP8B1	5205	Transport, extracellular	3753	55.91	0.454	94.24	0.000425487	0.000212743	0.000212743	intermediate	0.0439066	0.0832865	0.171332	0.212741	29	0.05325	0.0426	0.7995	1	1
PCHOLN264_HSABCt	ATP8B1	5205	Transport, extracellular	3753	55.91	0.454	94.24	0.000425487	0.000212743	0.000212743	intermediate	0.0439066	0.0832865	0.171332	0.212741	29	0.05325	0.0426	0.7995	1	1
PCHOLOLE_HSABCt	ATP8B1	5205	Transport, extracellular	3753	55.91	0.454	94.24	0.000425487	0.000212743	0.000212743	intermediate	0.0439066	0.0832865	0.171332	0.212741	29	0.05325	0.0426	0.7995	1	1
PCHOLPALME-HSABCt	ATP8B1	5205	Transport, extracellular	3753	55.91	0.454	94.24	0.000425487	0.000212743	0.000212743	intermediate	0.0439066	0.0832865	0.171332	0.212741	29	0.05325	0.0426	0.7995	1	1
PCHOLSTE_HSABCt	ATP8B1	5205	Transport, extracellular	3753	55.91	0.454	94.24	0.000425487	0.000212743	0.000212743	intermediate	0.0439066	0.0832865	0.171332	0.212741	29	0.05325	0.0426	0.7995	1	1
PEPALM_HSASBCt	ATP8B1	5205	Transport, extracellular	3753	55.91	0.454	94.24	0.000425487	0.000212743	0.000212743	intermediate	0.0439066	0.0832865	0.171332	0.212741	29	0.05325	0.0426	0.7995	1	1
ME1m	ME2	4200	Pyruvate metabolism	1752	49.3	0.407	93.84	0.00138283	0.000850973	0.000531858	intermediate	0.0951283	0.215235	-0.0218242	0.0451842	2	0.08923	0.0759	0.8503	1	1
ME2m	ME2	4200	Pyruvate metabolism	1752	49.3	0.407	93.84	0.00138283	0.000850973	0.000531858	intermediate	0.0951283	0.215235	-0.0218242	0.0451842	2	0.08923	0.0759	0.8503	1	1
OIVD1m	BCKDHB	594	Valine, leucine, and isoleucine metabolism	1176	55.13	0.482	73.47	0.00840336	0.00797787	0.000425487	intermediate	0.051376	0.202492	0.0234649	0.130103	7	0.08859	0.0652	0.7361	1	1
OIVD2m	BCKDHB	594	Valine, leucine, and isoleucine metabolism	1176	55.13	0.482	73.47	0.00829699	0.00797787	0.000319115	intermediate	0.051376	0.202492	0.0234649	0.130103	7	0.08859	0.0652	0.7361	1	1
OIVD3m	BCKDHB	594	Valine, leucine, and isoleucine metabolism	1176	55.13	0.482	73.47	0.00829699	0.00797787	0.000319115	intermediate	0.051376	0.202492	0.0234649	0.130103	7	0.08859	0.0652	0.7361	1	1
r0385	BCKDHB	594	Miscellaneous	1176	55.13	0.482	73.47	0.000425487	0.000319115	0.000106372	intermediate	0.051376	0.202492	0.0234649	0.130103	7	0.08859	0.0652	0.7361	1	1
r0386	BCKDHB	594	Miscellaneous	1176	55.13	0.482	73.47	0.000425487	0.000319115	0.000106372	intermediate	0.051376	0.202492	0.0234649	0.130103	7	0.08859	0.0652	0.7361	1	1
r0670	BCKDHB	594	Miscellaneous	1176	55.13	0.482	73.47	0.000425487	0.000319115	0.000106372	intermediate	0.051376	0.202492	0.0234649	0.130103	7	0.08859	0.0652	0.7361	1	1
r1154	BCKDHB	594	Propanoate metabolism	1176	55.13	0.482	73.47	0.00808425	0.0078715	0.000212743	intermediate	0.051376	0.202492	0.0234649	0.130103	7	0.08859	0.0652	0.7361	1	1
OCOAT1m	OXCT1	5019	Valine, leucine, and isoleucine metabolism	1560	54.64	0.46	100	0.00212743	0.000850973	0.00127646	intermediate	0.0410301	0.194584	0.299428	0.420817	1	0.07564	0.0524	0.6927	1	1
ARACHDt2	SLC27A5	10998	Transport, extracellular	2070	42.98	0.632	0	0.00234018	0.000319115	0.00202106	intermediate	0.0757965	-0.0162214	-0.044585	-0.0143989	33	NA	NA	NA	NA	NA
CE2510ABCt	SLC27A5	10998	Transport, extracellular	2070	42.98	0.632	0	0.000425487	0.000212743	0.000212743	intermediate	0.0757965	-0.0162214	-0.044585	-0.0143989	33	NA	NA	NA	NA	NA
CE2537ABCt	SLC27A5	10998	Transport, extracellular	2070	42.98	0.632	0	0.000212743	0.000106372	0.000106372	intermediate	0.0757965	-0.0162214	-0.044585	-0.0143989	33	NA	NA	NA	NA	NA
DLNLCGt	SLC27A5	10998	Transport, extracellular	2070	42.98	0.632	0	0.000744602	0.000212743	0.000531858	intermediate	0.0757965	-0.0162214	-0.044585	-0.0143989	33	NA	NA	NA	NA	NA
DOCO13EFATP	SLC27A5	10998	Fatty acid oxidation	2070	42.98	0.632	0	0.0281885	0.0272311	0.000957345	intermediate	0.0757965	-0.0162214	-0.044585	-0.0143989	33	NA	NA	NA	NA	NA
FATP4t	SLC27A5	10998	Transport, extracellular	2070	42.98	0.632	0	0.00063823	0.000212743	0.000425487	intermediate	0.0757965	-0.0162214	-0.044585	-0.0143989	33	NA	NA	NA	NA	NA
FATP5t	SLC27A5	10998	Transport, extracellular	2070	42.98	0.632	0	0.00191469	0.000957345	0.000957345	intermediate	0.0757965	-0.0162214	-0.044585	-0.0143989	33	NA	NA	NA	NA	NA
FATP6t	SLC27A5	10998	Transport, extracellular	2070	42.98	0.632	0	0.000531858	0.000212743	0.000319115	intermediate	0.0757965	-0.0162214	-0.044585	-0.0143989	33	NA	NA	NA	NA	NA
FATP7t	SLC27A5	10998	Transport, extracellular	2070	42.98	0.632	0	0.00063823	0.000319115	0.000319115	intermediate	0.0757965	-0.0162214	-0.044585	-0.0143989	33	NA	NA	NA	NA	NA
FATP8t	SLC27A5	10998	Transport, extracellular	2070	42.98	0.632	0	0.00063823	0.000212743	0.000425487	intermediate	0.0757965	-0.0162214	-0.044585	-0.0143989	33	NA	NA	NA	NA	NA
FATP9t	SLC27A5	10998	Transport, extracellular	2070	42.98	0.632	0	0.000531858	0.000212743	0.000319115	intermediate	0.0757965	-0.0162214	-0.044585	-0.0143989	33	NA	NA	NA	NA	NA
HDCAtr	SLC27A5	10998	Transport, extracellular	2070	42.98	0.632	0	0.00127646	0.000425487	0.000850973	intermediate	0.0757965	-0.0162214	-0.044585	-0.0143989	33	NA	NA	NA	NA	NA
HMR_1620	SLC27A5	10998	Transport, mitochondrial	2070	42.98	0.632	0	0.000319115	0.000106372	0.000212743	intermediate	0.0757965	-0.0162214	-0.044585	-0.0143989	33	NA	NA	NA	NA	NA
HMR_1627	SLC27A5	10998	Bile acid synthesis	2070	42.98	0.632	0	0.0280821	0.0270184	0.00106372	intermediate	0.0757965	-0.0162214	-0.044585	-0.0143989	33	NA	NA	NA	NA	NA
HMR_1665	SLC27A5	10998	Transport, peroxisomal	2070	42.98	0.632	0	0.000850973	0.000106372	0.000744602	intermediate	0.0757965	-0.0162214	-0.044585	-0.0143989	33	NA	NA	NA	NA	NA
HMR_1666	SLC27A5	10998	Transport, mitochondrial	2070	42.98	0.632	0	0.000850973	0.000106372	0.000744602	intermediate	0.0757965	-0.0162214	-0.044585	-0.0143989	33	NA	NA	NA	NA	NA
HMR_1754	SLC27A5	10998	Bile acid synthesis	2070	42.98	0.632	0	0.0278694	0.0270184	0.000850973	intermediate	0.0757965	-0.0162214	-0.044585	-0.0143989	33	NA	NA	NA	NA	NA
HMR_1756	SLC27A5	10998	Bile acid synthesis	2070	42.98	0.632	0	0.0280821	0.0272311	0.000850973	intermediate	0.0757965	-0.0162214	-0.044585	-0.0143989	33	NA	NA	NA	NA	NA
LNLCt	SLC27A5	10998	Transport, extracellular	2070	42.98	0.632	0	0.000957345	0.000212743	0.000744602	intermediate	0.0757965	-0.0162214	-0.044585	-0.0143989	33	NA	NA	NA	NA	NA
LNLNCAt	SLC27A5	10998	Transport, extracellular	2070	42.98	0.632	0	0.000531858	0.000212743	0.000319115	intermediate	0.0757965	-0.0162214	-0.044585	-0.0143989	33	NA	NA	NA	NA	NA
LNLNCGt	SLC27A5	10998	Transport, extracellular	2070	42.98	0.632	0	0.000531858	0.000212743	0.000319115	intermediate	0.0757965	-0.0162214	-0.044585	-0.0143989	33	NA	NA	NA	NA	NA
NRVNCABCt	SLC27A5	10998	Transport, extracellular	2070	42.98	0.632	0	0.000850973	0.000425487	0.000425487	intermediate	0.0757965	-0.0162214	-0.044585	-0.0143989	33	NA	NA	NA	NA	NA
OCDCAtr	SLC27A5	10998	Transport, extracellular	2070	42.98	0.632	0	0.00063823	0.000319115	0.000319115	intermediate	0.0757965	-0.0162214	-0.044585	-0.0143989	33	NA	NA	NA	NA	NA
OCDCEAtr	SLC27A5	10998	Transport, extracellular	2070	42.98	0.632	0	0.000744602	0.000319115	0.000425487	intermediate	0.0757965	-0.0162214	-0.044585	-0.0143989	33	NA	NA	NA	NA	NA
OCT11EFATP	SLC27A5	10998	Fatty acid oxidation	2070	42.98	0.632	0	0.0280821	0.0271248	0.000957345	intermediate	0.0757965	-0.0162214	-0.044585	-0.0143989	33	NA	NA	NA	NA	NA
r0573	SLC27A5	10998	Bile acid synthesis	2070	42.98	0.632	0	0.00702053	0.00680779	0.000212743	intermediate	0.0757965	-0.0162214	-0.044585	-0.0143989	33	NA	NA	NA	NA	NA
r0650	SLC27A5	10998	Bile acid synthesis	2070	42.98	0.632	0	0.00702053	0.00680779	0.000212743	intermediate	0.0757965	-0.0162214	-0.044585	-0.0143989	33	NA	NA	NA	NA	NA
r0651	SLC27A5	10998	Bile acid synthesis	2070	42.98	0.632	0	0.0284012	0.0273375	0.00106372	intermediate	0.0757965	-0.0162214	-0.044585	-0.0143989	33	NA	NA	NA	NA	NA
r0983	SLC27A5	10998	Transport, endoplasmic reticular	2070	42.98	0.632	0	0.000212743	0	0.000212743	top	0.0757965	-0.0162214	-0.044585	-0.0143989	33	NA	NA	NA	NA	NA
r0984	SLC27A5	10998	Transport, lysosomal	2070	42.98	0.632	0	0.000425487	0	0.000425487	top	0.0757965	-0.0162214	-0.044585	-0.0143989	33	NA	NA	NA	NA	NA
RE2635R	SLC27A5	10998	Bile acid synthesis	2070	42.98	0.632	0	0.0071269	0.00691416	0.000212743	intermediate	0.0757965	-0.0162214	-0.044585	-0.0143989	33	NA	NA	NA	NA	NA
VLCS2p	SLC27A5	10998	Bile acid synthesis	2070	42.98	0.632	0	0.00446761	0.00414849	0.000319115	intermediate	0.0757965	-0.0162214	-0.044585	-0.0143989	33	NA	NA	NA	NA	NA
VLCS2r	SLC27A5	10998	Bile acid synthesis	2070	42.98	0.632	0	0.00702053	0.00680779	0.000212743	intermediate	0.0757965	-0.0162214	-0.044585	-0.0143989	33	NA	NA	NA	NA	NA
HISD	HAL	3034	Histidine metabolism	1971	55.95	0.52	100	0.00755239	0.00733964	0.000212743	intermediate	-0.0740265	0.105876	-0.0591985	0.00806692	1	0.06743	0.0439	0.6511	0.422091	1
CHOLATEt	SLCO1A2	6579	Transport, extracellular	2010	46.9	0.378	0	0.00627593	0.00276566	0.00351026	intermediate	0.0125912	0.165919	0.215238	0.18025	106	NA	NA	NA	NA	NA
DHEASt	SLCO1A2	6579	Transport, extracellular	2010	46.9	0.378	0	0.00574407	0.00276566	0.00297841	intermediate	0.0125912	0.165919	0.215238	0.18025	106	NA	NA	NA	NA	NA
ESTRADIOLGLCt	SLCO1A2	6579	Transport, extracellular	2010	46.9	0.378	0	0.00574407	0.00276566	0.00297841	intermediate	0.0125912	0.165919	0.215238	0.18025	106	NA	NA	NA	NA	NA
ESTRONESt	SLCO1A2	6579	Transport, extracellular	2010	46.9	0.378	0	0.00585044	0.00276566	0.00308478	intermediate	0.0125912	0.165919	0.215238	0.18025	106	NA	NA	NA	NA	NA
FOLOATPtc	SLCO1A2	6579	Transport, extracellular	2010	46.9	0.378	0	0.00595681	0.00276566	0.00319115	intermediate	0.0125912	0.165919	0.215238	0.18025	106	NA	NA	NA	NA	NA
GCHOLAt	SLCO1A2	6579	Transport, extracellular	2010	46.9	0.378	0	0.00585044	0.00276566	0.00308478	intermediate	0.0125912	0.165919	0.215238	0.18025	106	NA	NA	NA	NA	NA
PROSTGE2t	SLCO1A2	6579	Transport, extracellular	2010	46.9	0.378	0	0.00585044	0.00276566	0.00308478	intermediate	0.0125912	0.165919	0.215238	0.18025	106	NA	NA	NA	NA	NA
PTVSTtu	SLCO1A2	6579	Drug metabolism	2010	46.9	0.378	0	0.00595681	0.00287203	0.00308478	intermediate	0.0125912	0.165919	0.215238	0.18025	106	NA	NA	NA	NA	NA
r2139	SLCO1A2	6579	Transport, extracellular	2010	46.9	0.378	0	0.00702053	0.00319115	0.00382938	intermediate	0.0125912	0.165919	0.215238	0.18025	106	NA	NA	NA	NA	NA
r2140	SLCO1A2	6579	Transport, extracellular	2010	46.9	0.378	0	0.00659504	0.00319115	0.00340389	intermediate	0.0125912	0.165919	0.215238	0.18025	106	NA	NA	NA	NA	NA
r2141	SLCO1A2	6579	Transport, extracellular	2010	46.9	0.378	0	0.00670141	0.00329752	0.00340389	intermediate	0.0125912	0.165919	0.215238	0.18025	106	NA	NA	NA	NA	NA
r2142	SLCO1A2	6579	Transport, extracellular	2010	46.9	0.378	0	0.00680779	0.00329752	0.00351026	intermediate	0.0125912	0.165919	0.215238	0.18025	106	NA	NA	NA	NA	NA
r2143	SLCO1A2	6579	Transport, extracellular	2010	46.9	0.378	0	0.00755239	0.00329752	0.00425487	intermediate	0.0125912	0.165919	0.215238	0.18025	106	NA	NA	NA	NA	NA
r2144	SLCO1A2	6579	Transport, extracellular	2010	46.9	0.378	0	0.00648867	0.00308478	0.00340389	intermediate	0.0125912	0.165919	0.215238	0.18025	106	NA	NA	NA	NA	NA
r2145	SLCO1A2	6579	Transport, extracellular	2010	46.9	0.378	0	0.0063823	0.00308478	0.00329752	intermediate	0.0125912	0.165919	0.215238	0.18025	106	NA	NA	NA	NA	NA
r2146	SLCO1A2	6579	Transport, extracellular	2010	46.9	0.378	0	0.00670141	0.00319115	0.00351026	intermediate	0.0125912	0.165919	0.215238	0.18025	106	NA	NA	NA	NA	NA
r2147	SLCO1A2	6579	Transport, extracellular	2010	46.9	0.378	0	0.00659504	0.00319115	0.00340389	intermediate	0.0125912	0.165919	0.215238	0.18025	106	NA	NA	NA	NA	NA
r2148	SLCO1A2	6579	Transport, extracellular	2010	46.9	0.378	0	0.00659504	0.00319115	0.00340389	intermediate	0.0125912	0.165919	0.215238	0.18025	106	NA	NA	NA	NA	NA
r2149	SLCO1A2	6579	Transport, extracellular	2010	46.9	0.378	0	0.0063823	0.00308478	0.00329752	intermediate	0.0125912	0.165919	0.215238	0.18025	106	NA	NA	NA	NA	NA
r2150	SLCO1A2	6579	Transport, extracellular	2010	46.9	0.378	0	0.00648867	0.00319115	0.00329752	intermediate	0.0125912	0.165919	0.215238	0.18025	106	NA	NA	NA	NA	NA
r2151	SLCO1A2	6579	Transport, extracellular	2010	46.9	0.378	0	0.00627593	0.00276566	0.00351026	intermediate	0.0125912	0.165919	0.215238	0.18025	106	NA	NA	NA	NA	NA
r2152	SLCO1A2	6579	Transport, extracellular	2010	46.9	0.378	0	0.00627593	0.00276566	0.00351026	intermediate	0.0125912	0.165919	0.215238	0.18025	106	NA	NA	NA	NA	NA
r2153	SLCO1A2	6579	Transport, extracellular	2010	46.9	0.378	0	0.00627593	0.00276566	0.00351026	intermediate	0.0125912	0.165919	0.215238	0.18025	106	NA	NA	NA	NA	NA
r2154	SLCO1A2	6579	Transport, extracellular	2010	46.9	0.378	0	0.00585044	0.00276566	0.00308478	intermediate	0.0125912	0.165919	0.215238	0.18025	106	NA	NA	NA	NA	NA
r2155	SLCO1A2	6579	Transport, extracellular	2010	46.9	0.378	0	0.00585044	0.00276566	0.00308478	intermediate	0.0125912	0.165919	0.215238	0.18025	106	NA	NA	NA	NA	NA
r2156	SLCO1A2	6579	Transport, extracellular	2010	46.9	0.378	0	0.00585044	0.00276566	0.00308478	intermediate	0.0125912	0.165919	0.215238	0.18025	106	NA	NA	NA	NA	NA
r2157	SLCO1A2	6579	Transport, extracellular	2010	46.9	0.378	0	0.00659504	0.00276566	0.00382938	intermediate	0.0125912	0.165919	0.215238	0.18025	106	NA	NA	NA	NA	NA
r2158	SLCO1A2	6579	Transport, extracellular	2010	46.9	0.378	0	0.00659504	0.00276566	0.00382938	intermediate	0.0125912	0.165919	0.215238	0.18025	106	NA	NA	NA	NA	NA
r2159	SLCO1A2	6579	Transport, extracellular	2010	46.9	0.378	0	0.00659504	0.00276566	0.00382938	intermediate	0.0125912	0.165919	0.215238	0.18025	106	NA	NA	NA	NA	NA
r2160	SLCO1A2	6579	Transport, extracellular	2010	46.9	0.378	0	0.00595681	0.00287203	0.00308478	intermediate	0.0125912	0.165919	0.215238	0.18025	106	NA	NA	NA	NA	NA
r2161	SLCO1A2	6579	Transport, extracellular	2010	46.9	0.378	0	0.00595681	0.00287203	0.00308478	intermediate	0.0125912	0.165919	0.215238	0.18025	106	NA	NA	NA	NA	NA
r2162	SLCO1A2	6579	Transport, extracellular	2010	46.9	0.378	0	0.00595681	0.00287203	0.00308478	intermediate	0.0125912	0.165919	0.215238	0.18025	106	NA	NA	NA	NA	NA
r2163	SLCO1A2	6579	Transport, extracellular	2010	46.9	0.378	0	0.00606318	0.00287203	0.00319115	intermediate	0.0125912	0.165919	0.215238	0.18025	106	NA	NA	NA	NA	NA
r2164	SLCO1A2	6579	Transport, extracellular	2010	46.9	0.378	0	0.00606318	0.00287203	0.00319115	intermediate	0.0125912	0.165919	0.215238	0.18025	106	NA	NA	NA	NA	NA
r2165	SLCO1A2	6579	Transport, extracellular	2010	46.9	0.378	0	0.00606318	0.00287203	0.00319115	intermediate	0.0125912	0.165919	0.215238	0.18025	106	NA	NA	NA	NA	NA
r2166	SLCO1A2	6579	Transport, extracellular	2010	46.9	0.378	0	0.00680779	0.00287203	0.00393575	intermediate	0.0125912	0.165919	0.215238	0.18025	106	NA	NA	NA	NA	NA
r2167	SLCO1A2	6579	Transport, extracellular	2010	46.9	0.378	0	0.00680779	0.00287203	0.00393575	intermediate	0.0125912	0.165919	0.215238	0.18025	106	NA	NA	NA	NA	NA
r2168	SLCO1A2	6579	Transport, extracellular	2010	46.9	0.378	0	0.00680779	0.00287203	0.00393575	intermediate	0.0125912	0.165919	0.215238	0.18025	106	NA	NA	NA	NA	NA
r2169	SLCO1A2	6579	Transport, extracellular	2010	46.9	0.378	0	0.00574407	0.00265929	0.00308478	intermediate	0.0125912	0.165919	0.215238	0.18025	106	NA	NA	NA	NA	NA
r2170	SLCO1A2	6579	Transport, extracellular	2010	46.9	0.378	0	0.00574407	0.00265929	0.00308478	intermediate	0.0125912	0.165919	0.215238	0.18025	106	NA	NA	NA	NA	NA
r2171	SLCO1A2	6579	Transport, extracellular	2010	46.9	0.378	0	0.00574407	0.00265929	0.00308478	intermediate	0.0125912	0.165919	0.215238	0.18025	106	NA	NA	NA	NA	NA
r2172	SLCO1A2	6579	Transport, extracellular	2010	46.9	0.378	0	0.0056377	0.00265929	0.00297841	intermediate	0.0125912	0.165919	0.215238	0.18025	106	NA	NA	NA	NA	NA
r2173	SLCO1A2	6579	Transport, extracellular	2010	46.9	0.378	0	0.0056377	0.00265929	0.00297841	intermediate	0.0125912	0.165919	0.215238	0.18025	106	NA	NA	NA	NA	NA
r2174	SLCO1A2	6579	Transport, extracellular	2010	46.9	0.378	0	0.0056377	0.00265929	0.00297841	intermediate	0.0125912	0.165919	0.215238	0.18025	106	NA	NA	NA	NA	NA
r2175	SLCO1A2	6579	Transport, extracellular	2010	46.9	0.378	0	0.00595681	0.00276566	0.00319115	intermediate	0.0125912	0.165919	0.215238	0.18025	106	NA	NA	NA	NA	NA
r2176	SLCO1A2	6579	Transport, extracellular	2010	46.9	0.378	0	0.00595681	0.00276566	0.00319115	intermediate	0.0125912	0.165919	0.215238	0.18025	106	NA	NA	NA	NA	NA
r2177	SLCO1A2	6579	Transport, extracellular	2010	46.9	0.378	0	0.00595681	0.00276566	0.00319115	intermediate	0.0125912	0.165919	0.215238	0.18025	106	NA	NA	NA	NA	NA
r2178	SLCO1A2	6579	Transport, extracellular	2010	46.9	0.378	0	0.00585044	0.00276566	0.00308478	intermediate	0.0125912	0.165919	0.215238	0.18025	106	NA	NA	NA	NA	NA
r2179	SLCO1A2	6579	Transport, extracellular	2010	46.9	0.378	0	0.00585044	0.00276566	0.00308478	intermediate	0.0125912	0.165919	0.215238	0.18025	106	NA	NA	NA	NA	NA
r2180	SLCO1A2	6579	Transport, extracellular	2010	46.9	0.378	0	0.00585044	0.00276566	0.00308478	intermediate	0.0125912	0.165919	0.215238	0.18025	106	NA	NA	NA	NA	NA
r2181	SLCO1A2	6579	Transport, extracellular	2010	46.9	0.378	0	0.00585044	0.00276566	0.00308478	intermediate	0.0125912	0.165919	0.215238	0.18025	106	NA	NA	NA	NA	NA
r2182	SLCO1A2	6579	Transport, extracellular	2010	46.9	0.378	0	0.00585044	0.00276566	0.00308478	intermediate	0.0125912	0.165919	0.215238	0.18025	106	NA	NA	NA	NA	NA
r2183	SLCO1A2	6579	Transport, extracellular	2010	46.9	0.378	0	0.00585044	0.00276566	0.00308478	intermediate	0.0125912	0.165919	0.215238	0.18025	106	NA	NA	NA	NA	NA
r2184	SLCO1A2	6579	Transport, extracellular	2010	46.9	0.378	0	0.0056377	0.00265929	0.00297841	intermediate	0.0125912	0.165919	0.215238	0.18025	106	NA	NA	NA	NA	NA
r2185	SLCO1A2	6579	Transport, extracellular	2010	46.9	0.378	0	0.0056377	0.00265929	0.00297841	intermediate	0.0125912	0.165919	0.215238	0.18025	106	NA	NA	NA	NA	NA
r2186	SLCO1A2	6579	Transport, extracellular	2010	46.9	0.378	0	0.0056377	0.00265929	0.00297841	intermediate	0.0125912	0.165919	0.215238	0.18025	106	NA	NA	NA	NA	NA
r2187	SLCO1A2	6579	Transport, extracellular	2010	46.9	0.378	0	0.00574407	0.00276566	0.00297841	intermediate	0.0125912	0.165919	0.215238	0.18025	106	NA	NA	NA	NA	NA
r2188	SLCO1A2	6579	Transport, extracellular	2010	46.9	0.378	0	0.00574407	0.00276566	0.00297841	intermediate	0.0125912	0.165919	0.215238	0.18025	106	NA	NA	NA	NA	NA
r2189	SLCO1A2	6579	Transport, extracellular	2010	46.9	0.378	0	0.00574407	0.00276566	0.00297841	intermediate	0.0125912	0.165919	0.215238	0.18025	106	NA	NA	NA	NA	NA
r2190	SLCO1A2	6579	Transport, extracellular	2010	46.9	0.378	0	0.00574407	0.00276566	0.00297841	intermediate	0.0125912	0.165919	0.215238	0.18025	106	NA	NA	NA	NA	NA
r2191	SLCO1A2	6579	Transport, extracellular	2010	46.9	0.378	0	0.00574407	0.00276566	0.00297841	intermediate	0.0125912	0.165919	0.215238	0.18025	106	NA	NA	NA	NA	NA
r2192	SLCO1A2	6579	Transport, extracellular	2010	46.9	0.378	0	0.00574407	0.00276566	0.00297841	intermediate	0.0125912	0.165919	0.215238	0.18025	106	NA	NA	NA	NA	NA
r2193	SLCO1A2	6579	Transport, extracellular	2010	46.9	0.378	0	0.00648867	0.00308478	0.00340389	intermediate	0.0125912	0.165919	0.215238	0.18025	106	NA	NA	NA	NA	NA
r2194	SLCO1A2	6579	Transport, extracellular	2010	46.9	0.378	0	0.00616956	0.00308478	0.00308478	intermediate	0.0125912	0.165919	0.215238	0.18025	106	NA	NA	NA	NA	NA
r2195	SLCO1A2	6579	Transport, extracellular	2010	46.9	0.378	0	0.0063823	0.00308478	0.00329752	intermediate	0.0125912	0.165919	0.215238	0.18025	106	NA	NA	NA	NA	NA
r2196	SLCO1A2	6579	Transport, extracellular	2010	46.9	0.378	0	0.00627593	0.00308478	0.00319115	intermediate	0.0125912	0.165919	0.215238	0.18025	106	NA	NA	NA	NA	NA
r2197	SLCO1A2	6579	Transport, extracellular	2010	46.9	0.378	0	0.00659504	0.00319115	0.00340389	intermediate	0.0125912	0.165919	0.215238	0.18025	106	NA	NA	NA	NA	NA
r2203	SLCO1A2	6579	Transport, extracellular	2010	46.9	0.378	0	0.00574407	0.00265929	0.00308478	intermediate	0.0125912	0.165919	0.215238	0.18025	106	NA	NA	NA	NA	NA
r2204	SLCO1A2	6579	Transport, extracellular	2010	46.9	0.378	0	0.00574407	0.00265929	0.00308478	intermediate	0.0125912	0.165919	0.215238	0.18025	106	NA	NA	NA	NA	NA
r2205	SLCO1A2	6579	Transport, extracellular	2010	46.9	0.378	0	0.00574407	0.00265929	0.00308478	intermediate	0.0125912	0.165919	0.215238	0.18025	106	NA	NA	NA	NA	NA
r2206	SLCO1A2	6579	Transport, extracellular	2010	46.9	0.378	0	0.00542495	0.00265929	0.00276566	intermediate	0.0125912	0.165919	0.215238	0.18025	106	NA	NA	NA	NA	NA
r2207	SLCO1A2	6579	Transport, extracellular	2010	46.9	0.378	0	0.00542495	0.00265929	0.00276566	intermediate	0.0125912	0.165919	0.215238	0.18025	106	NA	NA	NA	NA	NA
r2208	SLCO1A2	6579	Transport, extracellular	2010	46.9	0.378	0	0.00542495	0.00265929	0.00276566	intermediate	0.0125912	0.165919	0.215238	0.18025	106	NA	NA	NA	NA	NA
r2209	SLCO1A2	6579	Transport, extracellular	2010	46.9	0.378	0	0.0056377	0.00265929	0.00297841	intermediate	0.0125912	0.165919	0.215238	0.18025	106	NA	NA	NA	NA	NA
r2210	SLCO1A2	6579	Transport, extracellular	2010	46.9	0.378	0	0.0056377	0.00265929	0.00297841	intermediate	0.0125912	0.165919	0.215238	0.18025	106	NA	NA	NA	NA	NA
r2211	SLCO1A2	6579	Transport, extracellular	2010	46.9	0.378	0	0.0056377	0.00265929	0.00297841	intermediate	0.0125912	0.165919	0.215238	0.18025	106	NA	NA	NA	NA	NA
r2212	SLCO1A2	6579	Transport, extracellular	2010	46.9	0.378	0	0.00553133	0.00265929	0.00287203	intermediate	0.0125912	0.165919	0.215238	0.18025	106	NA	NA	NA	NA	NA
r2213	SLCO1A2	6579	Transport, extracellular	2010	46.9	0.378	0	0.00553133	0.00265929	0.00287203	intermediate	0.0125912	0.165919	0.215238	0.18025	106	NA	NA	NA	NA	NA
r2214	SLCO1A2	6579	Transport, extracellular	2010	46.9	0.378	0	0.00553133	0.00265929	0.00287203	intermediate	0.0125912	0.165919	0.215238	0.18025	106	NA	NA	NA	NA	NA
r2215	SLCO1A2	6579	Transport, extracellular	2010	46.9	0.378	0	0.00585044	0.00276566	0.00308478	intermediate	0.0125912	0.165919	0.215238	0.18025	106	NA	NA	NA	NA	NA
r2216	SLCO1A2	6579	Transport, extracellular	2010	46.9	0.378	0	0.00585044	0.00276566	0.00308478	intermediate	0.0125912	0.165919	0.215238	0.18025	106	NA	NA	NA	NA	NA
r2217	SLCO1A2	6579	Transport, extracellular	2010	46.9	0.378	0	0.00585044	0.00276566	0.00308478	intermediate	0.0125912	0.165919	0.215238	0.18025	106	NA	NA	NA	NA	NA
r2308	SLCO1A2	6579	Transport, extracellular	2010	46.9	0.378	0	0.00670141	0.00319115	0.00351026	intermediate	0.0125912	0.165919	0.215238	0.18025	106	NA	NA	NA	NA	NA
r2309	SLCO1A2	6579	Transport, extracellular	2010	46.9	0.378	0	0.00691416	0.00319115	0.00372301	intermediate	0.0125912	0.165919	0.215238	0.18025	106	NA	NA	NA	NA	NA
r2310	SLCO1A2	6579	Transport, extracellular	2010	46.9	0.378	0	0.00648867	0.00308478	0.00340389	intermediate	0.0125912	0.165919	0.215238	0.18025	106	NA	NA	NA	NA	NA
r2311	SLCO1A2	6579	Transport, extracellular	2010	46.9	0.378	0	0.00659504	0.00319115	0.00340389	intermediate	0.0125912	0.165919	0.215238	0.18025	106	NA	NA	NA	NA	NA
r2312	SLCO1A2	6579	Transport, extracellular	2010	46.9	0.378	0	0.00776513	0.00319115	0.00457398	intermediate	0.0125912	0.165919	0.215238	0.18025	106	NA	NA	NA	NA	NA
r2482	SLCO1A2	6579	Transport, extracellular	2010	46.9	0.378	0	0.0576534	0.0287203	0.0289331	intermediate	0.0125912	0.165919	0.215238	0.18025	106	NA	NA	NA	NA	NA
r2483	SLCO1A2	6579	Transport, extracellular	2010	46.9	0.378	0	0.0576534	0.0287203	0.0289331	intermediate	0.0125912	0.165919	0.215238	0.18025	106	NA	NA	NA	NA	NA
r2484	SLCO1A2	6579	Transport, extracellular	2010	46.9	0.378	0	0.0576534	0.0287203	0.0289331	intermediate	0.0125912	0.165919	0.215238	0.18025	106	NA	NA	NA	NA	NA
r2485	SLCO1A2	6579	Transport, extracellular	2010	46.9	0.378	0	0.0579726	0.0289331	0.0290395	intermediate	0.0125912	0.165919	0.215238	0.18025	106	NA	NA	NA	NA	NA
r2486	SLCO1A2	6579	Transport, extracellular	2010	46.9	0.378	0	0.0579726	0.0289331	0.0290395	intermediate	0.0125912	0.165919	0.215238	0.18025	106	NA	NA	NA	NA	NA
r2487	SLCO1A2	6579	Transport, extracellular	2010	46.9	0.378	0	0.0579726	0.0289331	0.0290395	intermediate	0.0125912	0.165919	0.215238	0.18025	106	NA	NA	NA	NA	NA
r2488	SLCO1A2	6579	Transport, extracellular	2010	46.9	0.378	0	0.0581853	0.0290395	0.0291458	intermediate	0.0125912	0.165919	0.215238	0.18025	106	NA	NA	NA	NA	NA
r2489	SLCO1A2	6579	Transport, extracellular	2010	46.9	0.378	0	0.0581853	0.0290395	0.0291458	intermediate	0.0125912	0.165919	0.215238	0.18025	106	NA	NA	NA	NA	NA
r2490	SLCO1A2	6579	Transport, extracellular	2010	46.9	0.378	0	0.0581853	0.0290395	0.0291458	intermediate	0.0125912	0.165919	0.215238	0.18025	106	NA	NA	NA	NA	NA
r2491	SLCO1A2	6579	Transport, extracellular	2010	46.9	0.378	0	0.0577598	0.0288267	0.0289331	intermediate	0.0125912	0.165919	0.215238	0.18025	106	NA	NA	NA	NA	NA
r2492	SLCO1A2	6579	Transport, extracellular	2010	46.9	0.378	0	0.0577598	0.0288267	0.0289331	intermediate	0.0125912	0.165919	0.215238	0.18025	106	NA	NA	NA	NA	NA
r2493	SLCO1A2	6579	Transport, extracellular	2010	46.9	0.378	0	0.0577598	0.0288267	0.0289331	intermediate	0.0125912	0.165919	0.215238	0.18025	106	NA	NA	NA	NA	NA
r2494	SLCO1A2	6579	Transport, extracellular	2010	46.9	0.378	0	0.0582917	0.0291458	0.0291458	intermediate	0.0125912	0.165919	0.215238	0.18025	106	NA	NA	NA	NA	NA
r2495	SLCO1A2	6579	Transport, extracellular	2010	46.9	0.378	0	0.0582917	0.0291458	0.0291458	intermediate	0.0125912	0.165919	0.215238	0.18025	106	NA	NA	NA	NA	NA
r2496	SLCO1A2	6579	Transport, extracellular	2010	46.9	0.378	0	0.0582917	0.0291458	0.0291458	intermediate	0.0125912	0.165919	0.215238	0.18025	106	NA	NA	NA	NA	NA
RSVtu	SLCO1A2	6579	Drug metabolism	2010	46.9	0.378	0	0.00595681	0.00287203	0.00308478	intermediate	0.0125912	0.165919	0.215238	0.18025	106	NA	NA	NA	NA	NA
TCHOLAt	SLCO1A2	6579	Transport, extracellular	2010	46.9	0.378	0	0.00595681	0.00287203	0.00308478	intermediate	0.0125912	0.165919	0.215238	0.18025	106	NA	NA	NA	NA	NA
THYOXt	SLCO1A2	6579	Transport, extracellular	2010	46.9	0.378	0	0.00542495	0.00265929	0.00276566	intermediate	0.0125912	0.165919	0.215238	0.18025	106	NA	NA	NA	NA	NA
TRIODTHYt	SLCO1A2	6579	Transport, extracellular	2010	46.9	0.378	0	0.0056377	0.00265929	0.00297841	intermediate	0.0125912	0.165919	0.215238	0.18025	106	NA	NA	NA	NA	NA
3HPVSTETCOAhcm	HADHA	3030	Drug metabolism	2289	54.83	0.478	100	0.0107435	0.00808425	0.00265929	intermediate	-0.00583152	0.355492	0.0611624	0.296416	168	0.18597	0.1202	0.6464	1	1
ACACT1rm	HADHA	3030	Tryptophan metabolism	2289	54.83	0.478	100	0.036911	0.014892	0.0220189	intermediate	-0.00583152	0.355492	0.0611624	0.296416	168	0.18597	0.1202	0.6464	1	1
ECOAH12m	HADHA	3030	Valine, leucine, and isoleucine metabolism	2289	54.83	0.478	100	0.000319115	0.000212743	0.000106372	intermediate	-0.00583152	0.355492	0.0611624	0.296416	168	0.18597	0.1202	0.6464	1	1
ECOAH1m	HADHA	3030	Tryptophan metabolism	2289	54.83	0.478	100	0.000212743	0.000106372	0.000106372	intermediate	-0.00583152	0.355492	0.0611624	0.296416	168	0.18597	0.1202	0.6464	1	1
ECOAH9m	HADHA	3030	Valine, leucine, and isoleucine metabolism	2289	54.83	0.478	100	0.000425487	0.000212743	0.000212743	intermediate	-0.00583152	0.355492	0.0611624	0.296416	168	0.18597	0.1202	0.6464	1	1
FAOXC13C11m	HADHA	3030	Fatty acid oxidation	2289	54.83	0.478	100	0.0108499	0.00819062	0.00265929	intermediate	-0.00583152	0.355492	0.0611624	0.296416	168	0.18597	0.1202	0.6464	1	1
FAOXC141C121m	HADHA	3030	Fatty acid oxidation	2289	54.83	0.478	100	0.0108499	0.00819062	0.00265929	intermediate	-0.00583152	0.355492	0.0611624	0.296416	168	0.18597	0.1202	0.6464	1	1
FAOXC141C141OHm	HADHA	3030	Fatty acid oxidation	2289	54.83	0.478	100	0.000850973	0.000425487	0.000425487	intermediate	-0.00583152	0.355492	0.0611624	0.296416	168	0.18597	0.1202	0.6464	1	1
FAOXC142C122m	HADHA	3030	Fatty acid oxidation	2289	54.83	0.478	100	0.0109563	0.00829699	0.00265929	intermediate	-0.00583152	0.355492	0.0611624	0.296416	168	0.18597	0.1202	0.6464	1	1
FAOXC142C142OHm	HADHA	3030	Fatty acid oxidation	2289	54.83	0.478	100	0.000850973	0.000425487	0.000425487	intermediate	-0.00583152	0.355492	0.0611624	0.296416	168	0.18597	0.1202	0.6464	1	1
FAOXC143C123m	HADHA	3030	Fatty acid oxidation	2289	54.83	0.478	100	0.0109563	0.00829699	0.00265929	intermediate	-0.00583152	0.355492	0.0611624	0.296416	168	0.18597	0.1202	0.6464	1	1
FAOXC14C12m	HADHA	3030	Fatty acid oxidation	2289	54.83	0.478	100	0.0115945	0.00850973	0.00308478	intermediate	-0.00583152	0.355492	0.0611624	0.296416	168	0.18597	0.1202	0.6464	1	1
FAOXC14C14OHm	HADHA	3030	Fatty acid oxidation	2289	54.83	0.478	100	0.00127646	0.000744602	0.000531858	intermediate	-0.00583152	0.355492	0.0611624	0.296416	168	0.18597	0.1202	0.6464	1	1
FAOXC15C13m	HADHA	3030	Fatty acid oxidation	2289	54.83	0.478	100	0.0110627	0.00840336	0.00265929	intermediate	-0.00583152	0.355492	0.0611624	0.296416	168	0.18597	0.1202	0.6464	1	1
FAOXC161C141m	HADHA	3030	Fatty acid oxidation	2289	54.83	0.478	100	0.0114881	0.00872248	0.00276566	intermediate	-0.00583152	0.355492	0.0611624	0.296416	168	0.18597	0.1202	0.6464	1	1
FAOXC161C161OHm	HADHA	3030	Fatty acid oxidation	2289	54.83	0.478	100	0.00138283	0.000957345	0.000425487	intermediate	-0.00583152	0.355492	0.0611624	0.296416	168	0.18597	0.1202	0.6464	1	1
FAOXC162C142m	HADHA	3030	Fatty acid oxidation	2289	54.83	0.478	100	0.0108499	0.00819062	0.00265929	intermediate	-0.00583152	0.355492	0.0611624	0.296416	168	0.18597	0.1202	0.6464	1	1
FAOXC162C162OHm	HADHA	3030	Fatty acid oxidation	2289	54.83	0.478	100	0.000850973	0.000425487	0.000425487	intermediate	-0.00583152	0.355492	0.0611624	0.296416	168	0.18597	0.1202	0.6464	1	1
FAOXC163C143m	HADHA	3030	Fatty acid oxidation	2289	54.83	0.478	100	0.0108499	0.00819062	0.00265929	intermediate	-0.00583152	0.355492	0.0611624	0.296416	168	0.18597	0.1202	0.6464	1	1
FAOXC163GC142m	HADHA	3030	Fatty acid oxidation	2289	54.83	0.478	100	0.0102117	0.0078715	0.00234018	intermediate	-0.00583152	0.355492	0.0611624	0.296416	168	0.18597	0.1202	0.6464	1	1
FAOXC164C143m	HADHA	3030	Fatty acid oxidation	2289	54.83	0.478	100	0.0102117	0.0078715	0.00234018	intermediate	-0.00583152	0.355492	0.0611624	0.296416	168	0.18597	0.1202	0.6464	1	1
FAOXC16C14m	HADHA	3030	Fatty acid oxidation	2289	54.83	0.478	100	0.0117009	0.00850973	0.00319115	intermediate	-0.00583152	0.355492	0.0611624	0.296416	168	0.18597	0.1202	0.6464	1	1
FAOXC16C16OHm	HADHA	3030	Fatty acid oxidation	2289	54.83	0.478	100	0.00117009	0.000744602	0.000425487	intermediate	-0.00583152	0.355492	0.0611624	0.296416	168	0.18597	0.1202	0.6464	1	1
FAOXC17C15m	HADHA	3030	Fatty acid oxidation	2289	54.83	0.478	100	0.011169	0.00829699	0.00287203	intermediate	-0.00583152	0.355492	0.0611624	0.296416	168	0.18597	0.1202	0.6464	1	1
FAOXC181C161m	HADHA	3030	Fatty acid oxidation	2289	54.83	0.478	100	0.0110627	0.00819062	0.00287203	intermediate	-0.00583152	0.355492	0.0611624	0.296416	168	0.18597	0.1202	0.6464	1	1
FAOXC181C181OHm	HADHA	3030	Fatty acid oxidation	2289	54.83	0.478	100	0.000850973	0.000425487	0.000425487	intermediate	-0.00583152	0.355492	0.0611624	0.296416	168	0.18597	0.1202	0.6464	1	1
FAOXC182C162m	HADHA	3030	Fatty acid oxidation	2289	54.83	0.478	100	0.0108499	0.00819062	0.00265929	intermediate	-0.00583152	0.355492	0.0611624	0.296416	168	0.18597	0.1202	0.6464	1	1
FAOXC182C182OHm	HADHA	3030	Fatty acid oxidation	2289	54.83	0.478	100	0.000850973	0.000425487	0.000425487	intermediate	-0.00583152	0.355492	0.0611624	0.296416	168	0.18597	0.1202	0.6464	1	1
FAOXC183C163Gm	HADHA	3030	Fatty acid oxidation	2289	54.83	0.478	100	0.011169	0.00850973	0.00265929	intermediate	-0.00583152	0.355492	0.0611624	0.296416	168	0.18597	0.1202	0.6464	1	1
FAOXC183C163m	HADHA	3030	Fatty acid oxidation	2289	54.83	0.478	100	0.0110627	0.00829699	0.00276566	intermediate	-0.00583152	0.355492	0.0611624	0.296416	168	0.18597	0.1202	0.6464	1	1
FAOXC184C163m	HADHA	3030	Fatty acid oxidation	2289	54.83	0.478	100	0.0102117	0.0078715	0.00234018	intermediate	-0.00583152	0.355492	0.0611624	0.296416	168	0.18597	0.1202	0.6464	1	1
FAOXC184C164m	HADHA	3030	Fatty acid oxidation	2289	54.83	0.478	100	0.0110627	0.00840336	0.00265929	intermediate	-0.00583152	0.355492	0.0611624	0.296416	168	0.18597	0.1202	0.6464	1	1
FAOXC185C164m	HADHA	3030	Fatty acid oxidation	2289	54.83	0.478	100	0.0102117	0.0078715	0.00234018	intermediate	-0.00583152	0.355492	0.0611624	0.296416	168	0.18597	0.1202	0.6464	1	1
FAOXC18C18OHm	HADHA	3030	Fatty acid oxidation	2289	54.83	0.478	100	0.00106372	0.00063823	0.000425487	intermediate	-0.00583152	0.355492	0.0611624	0.296416	168	0.18597	0.1202	0.6464	1	1
FAOXC204C184m	HADHA	3030	Fatty acid oxidation	2289	54.83	0.478	100	0.0108499	0.00819062	0.00265929	intermediate	-0.00583152	0.355492	0.0611624	0.296416	168	0.18597	0.1202	0.6464	1	1
FAOXC205C185m	HADHA	3030	Fatty acid oxidation	2289	54.83	0.478	100	0.0108499	0.00819062	0.00265929	intermediate	-0.00583152	0.355492	0.0611624	0.296416	168	0.18597	0.1202	0.6464	1	1
FAOXC225C204m	HADHA	3030	Fatty acid oxidation	2289	54.83	0.478	100	0.0102117	0.0078715	0.00234018	intermediate	-0.00583152	0.355492	0.0611624	0.296416	168	0.18597	0.1202	0.6464	1	1
FAOXC226C205m	HADHA	3030	Fatty acid oxidation	2289	54.83	0.478	100	0.0103181	0.0078715	0.00244655	intermediate	-0.00583152	0.355492	0.0611624	0.296416	168	0.18597	0.1202	0.6464	1	1
FAOXTC142TC122m	HADHA	3030	Fatty acid oxidation	2289	54.83	0.478	100	0.0108499	0.00819062	0.00265929	intermediate	-0.00583152	0.355492	0.0611624	0.296416	168	0.18597	0.1202	0.6464	1	1
FAOXTC162TC142m	HADHA	3030	Fatty acid oxidation	2289	54.83	0.478	100	0.0109563	0.00819062	0.00276566	intermediate	-0.00583152	0.355492	0.0611624	0.296416	168	0.18597	0.1202	0.6464	1	1
FAOXTC182TC162m	HADHA	3030	Fatty acid oxidation	2289	54.83	0.478	100	0.0110627	0.00819062	0.00287203	intermediate	-0.00583152	0.355492	0.0611624	0.296416	168	0.18597	0.1202	0.6464	1	1
HACD1m	HADHA	3030	Tryptophan metabolism	2289	54.83	0.478	100	0.000425487	0.000319115	0.000106372	intermediate	-0.00583152	0.355492	0.0611624	0.296416	168	0.18597	0.1202	0.6464	1	1
HMR_1651	HADHA	3030	Steroid metabolism	2289	54.83	0.478	100	0.000212743	0.000106372	0.000106372	intermediate	-0.00583152	0.355492	0.0611624	0.296416	168	0.18597	0.1202	0.6464	1	1
HMR_3108	HADHA	3030	Fatty acid oxidation	2289	54.83	0.478	100	0.000212743	0.000106372	0.000106372	intermediate	-0.00583152	0.355492	0.0611624	0.296416	168	0.18597	0.1202	0.6464	1	1
HMR_3109	HADHA	3030	Fatty acid oxidation	2289	54.83	0.478	100	0.000212743	0.000106372	0.000106372	intermediate	-0.00583152	0.355492	0.0611624	0.296416	168	0.18597	0.1202	0.6464	1	1
HMR_3110	HADHA	3030	Fatty acid oxidation	2289	54.83	0.478	100	0.0103181	0.0078715	0.00244655	intermediate	-0.00583152	0.355492	0.0611624	0.296416	168	0.18597	0.1202	0.6464	1	1
HMR_3112	HADHA	3030	Fatty acid oxidation	2289	54.83	0.478	100	0.000212743	0.000106372	0.000106372	intermediate	-0.00583152	0.355492	0.0611624	0.296416	168	0.18597	0.1202	0.6464	1	1
HMR_3113	HADHA	3030	Fatty acid oxidation	2289	54.83	0.478	100	0.000212743	0.000106372	0.000106372	intermediate	-0.00583152	0.355492	0.0611624	0.296416	168	0.18597	0.1202	0.6464	1	1
HMR_3114	HADHA	3030	Fatty acid oxidation	2289	54.83	0.478	100	0.0104244	0.0078715	0.00255292	intermediate	-0.00583152	0.355492	0.0611624	0.296416	168	0.18597	0.1202	0.6464	1	1
HMR_3116	HADHA	3030	Fatty acid oxidation	2289	54.83	0.478	100	0.000319115	0.000212743	0.000106372	intermediate	-0.00583152	0.355492	0.0611624	0.296416	168	0.18597	0.1202	0.6464	1	1
HMR_3117	HADHA	3030	Fatty acid oxidation	2289	54.83	0.478	100	0.000212743	0.000106372	0.000106372	intermediate	-0.00583152	0.355492	0.0611624	0.296416	168	0.18597	0.1202	0.6464	1	1
HMR_3118	HADHA	3030	Fatty acid oxidation	2289	54.83	0.478	100	0.0108499	0.0078715	0.00297841	intermediate	-0.00583152	0.355492	0.0611624	0.296416	168	0.18597	0.1202	0.6464	1	1
HMR_3171	HADHA	3030	Fatty acid oxidation	2289	54.83	0.478	100	0.000212743	0.000106372	0.000106372	intermediate	-0.00583152	0.355492	0.0611624	0.296416	168	0.18597	0.1202	0.6464	1	1
HMR_3172	HADHA	3030	Fatty acid oxidation	2289	54.83	0.478	100	0.000212743	0.000106372	0.000106372	intermediate	-0.00583152	0.355492	0.0611624	0.296416	168	0.18597	0.1202	0.6464	1	1
HMR_3173	HADHA	3030	Fatty acid oxidation	2289	54.83	0.478	100	0.0102117	0.0078715	0.00234018	intermediate	-0.00583152	0.355492	0.0611624	0.296416	168	0.18597	0.1202	0.6464	1	1
HMR_3175	HADHA	3030	Fatty acid oxidation	2289	54.83	0.478	100	0.000212743	0.000106372	0.000106372	intermediate	-0.00583152	0.355492	0.0611624	0.296416	168	0.18597	0.1202	0.6464	1	1
HMR_3176	HADHA	3030	Fatty acid oxidation	2289	54.83	0.478	100	0.000212743	0.000106372	0.000106372	intermediate	-0.00583152	0.355492	0.0611624	0.296416	168	0.18597	0.1202	0.6464	1	1
HMR_3177	HADHA	3030	Fatty acid oxidation	2289	54.83	0.478	100	0.0105308	0.0078715	0.00265929	intermediate	-0.00583152	0.355492	0.0611624	0.296416	168	0.18597	0.1202	0.6464	1	1
HMR_3179	HADHA	3030	Fatty acid oxidation	2289	54.83	0.478	100	0.000212743	0.000106372	0.000106372	intermediate	-0.00583152	0.355492	0.0611624	0.296416	168	0.18597	0.1202	0.6464	1	1
HMR_3180	HADHA	3030	Fatty acid oxidation	2289	54.83	0.478	100	0.000212743	0.000106372	0.000106372	intermediate	-0.00583152	0.355492	0.0611624	0.296416	168	0.18597	0.1202	0.6464	1	1
HMR_3181	HADHA	3030	Fatty acid oxidation	2289	54.83	0.478	100	0.0104244	0.0078715	0.00255292	intermediate	-0.00583152	0.355492	0.0611624	0.296416	168	0.18597	0.1202	0.6464	1	1
HMR_3183	HADHA	3030	Fatty acid oxidation	2289	54.83	0.478	100	0.000212743	0.000106372	0.000106372	intermediate	-0.00583152	0.355492	0.0611624	0.296416	168	0.18597	0.1202	0.6464	1	1
HMR_3184	HADHA	3030	Fatty acid oxidation	2289	54.83	0.478	100	0.000212743	0.000106372	0.000106372	intermediate	-0.00583152	0.355492	0.0611624	0.296416	168	0.18597	0.1202	0.6464	1	1
HMR_3185	HADHA	3030	Fatty acid oxidation	2289	54.83	0.478	100	0.0102117	0.0078715	0.00234018	intermediate	-0.00583152	0.355492	0.0611624	0.296416	168	0.18597	0.1202	0.6464	1	1
HMR_3187	HADHA	3030	Fatty acid oxidation	2289	54.83	0.478	100	0.000212743	0.000106372	0.000106372	intermediate	-0.00583152	0.355492	0.0611624	0.296416	168	0.18597	0.1202	0.6464	1	1
HMR_3188	HADHA	3030	Fatty acid oxidation	2289	54.83	0.478	100	0.000212743	0.000106372	0.000106372	intermediate	-0.00583152	0.355492	0.0611624	0.296416	168	0.18597	0.1202	0.6464	1	1
HMR_3189	HADHA	3030	Fatty acid oxidation	2289	54.83	0.478	100	0.0102117	0.0078715	0.00234018	intermediate	-0.00583152	0.355492	0.0611624	0.296416	168	0.18597	0.1202	0.6464	1	1
HMR_3191	HADHA	3030	Fatty acid oxidation	2289	54.83	0.478	100	0.000212743	0.000106372	0.000106372	intermediate	-0.00583152	0.355492	0.0611624	0.296416	168	0.18597	0.1202	0.6464	1	1
HMR_3192	HADHA	3030	Fatty acid oxidation	2289	54.83	0.478	100	0.000212743	0.000106372	0.000106372	intermediate	-0.00583152	0.355492	0.0611624	0.296416	168	0.18597	0.1202	0.6464	1	1
HMR_3193	HADHA	3030	Fatty acid oxidation	2289	54.83	0.478	100	0.0102117	0.0078715	0.00234018	intermediate	-0.00583152	0.355492	0.0611624	0.296416	168	0.18597	0.1202	0.6464	1	1
HMR_3195	HADHA	3030	Fatty acid oxidation	2289	54.83	0.478	100	0.000212743	0.000106372	0.000106372	intermediate	-0.00583152	0.355492	0.0611624	0.296416	168	0.18597	0.1202	0.6464	1	1
HMR_3196	HADHA	3030	Fatty acid oxidation	2289	54.83	0.478	100	0.000212743	0.000106372	0.000106372	intermediate	-0.00583152	0.355492	0.0611624	0.296416	168	0.18597	0.1202	0.6464	1	1
HMR_3197	HADHA	3030	Fatty acid oxidation	2289	54.83	0.478	100	0.0102117	0.0078715	0.00234018	intermediate	-0.00583152	0.355492	0.0611624	0.296416	168	0.18597	0.1202	0.6464	1	1
HMR_3199	HADHA	3030	Fatty acid oxidation	2289	54.83	0.478	100	0.000212743	0.000106372	0.000106372	intermediate	-0.00583152	0.355492	0.0611624	0.296416	168	0.18597	0.1202	0.6464	1	1
HMR_3200	HADHA	3030	Fatty acid oxidation	2289	54.83	0.478	100	0.000212743	0.000106372	0.000106372	intermediate	-0.00583152	0.355492	0.0611624	0.296416	168	0.18597	0.1202	0.6464	1	1
HMR_3201	HADHA	3030	Fatty acid oxidation	2289	54.83	0.478	100	0.0102117	0.0078715	0.00234018	intermediate	-0.00583152	0.355492	0.0611624	0.296416	168	0.18597	0.1202	0.6464	1	1
HMR_3203	HADHA	3030	Fatty acid oxidation	2289	54.83	0.478	100	0.000212743	0.000106372	0.000106372	intermediate	-0.00583152	0.355492	0.0611624	0.296416	168	0.18597	0.1202	0.6464	1	1
HMR_3204	HADHA	3030	Fatty acid oxidation	2289	54.83	0.478	100	0.000212743	0.000106372	0.000106372	intermediate	-0.00583152	0.355492	0.0611624	0.296416	168	0.18597	0.1202	0.6464	1	1
HMR_3205	HADHA	3030	Fatty acid oxidation	2289	54.83	0.478	100	0.0103181	0.0078715	0.00244655	intermediate	-0.00583152	0.355492	0.0611624	0.296416	168	0.18597	0.1202	0.6464	1	1
HMR_3219	HADHA	3030	Fatty acid oxidation	2289	54.83	0.478	100	0.000212743	0.000106372	0.000106372	intermediate	-0.00583152	0.355492	0.0611624	0.296416	168	0.18597	0.1202	0.6464	1	1
HMR_3220	HADHA	3030	Fatty acid oxidation	2289	54.83	0.478	100	0.000212743	0.000106372	0.000106372	intermediate	-0.00583152	0.355492	0.0611624	0.296416	168	0.18597	0.1202	0.6464	1	1
HMR_3221	HADHA	3030	Fatty acid oxidation	2289	54.83	0.478	100	0.0103181	0.0078715	0.00244655	intermediate	-0.00583152	0.355492	0.0611624	0.296416	168	0.18597	0.1202	0.6464	1	1
HMR_3223	HADHA	3030	Fatty acid oxidation	2289	54.83	0.478	100	0.000212743	0.000106372	0.000106372	intermediate	-0.00583152	0.355492	0.0611624	0.296416	168	0.18597	0.1202	0.6464	1	1
HMR_3224	HADHA	3030	Fatty acid oxidation	2289	54.83	0.478	100	0.000212743	0.000106372	0.000106372	intermediate	-0.00583152	0.355492	0.0611624	0.296416	168	0.18597	0.1202	0.6464	1	1
HMR_3225	HADHA	3030	Fatty acid oxidation	2289	54.83	0.478	100	0.0103181	0.0078715	0.00244655	intermediate	-0.00583152	0.355492	0.0611624	0.296416	168	0.18597	0.1202	0.6464	1	1
HMR_3229	HADHA	3030	Fatty acid oxidation	2289	54.83	0.478	100	0.0103181	0.0078715	0.00244655	intermediate	-0.00583152	0.355492	0.0611624	0.296416	168	0.18597	0.1202	0.6464	1	1
HMR_3231	HADHA	3030	Fatty acid oxidation	2289	54.83	0.478	100	0.000212743	0.000106372	0.000106372	intermediate	-0.00583152	0.355492	0.0611624	0.296416	168	0.18597	0.1202	0.6464	1	1
HMR_3232	HADHA	3030	Fatty acid oxidation	2289	54.83	0.478	100	0.000212743	0.000106372	0.000106372	intermediate	-0.00583152	0.355492	0.0611624	0.296416	168	0.18597	0.1202	0.6464	1	1
HMR_3233	HADHA	3030	Fatty acid oxidation	2289	54.83	0.478	100	0.0103181	0.0078715	0.00244655	intermediate	-0.00583152	0.355492	0.0611624	0.296416	168	0.18597	0.1202	0.6464	1	1
HMR_3235	HADHA	3030	Fatty acid oxidation	2289	54.83	0.478	100	0.000212743	0.000106372	0.000106372	intermediate	-0.00583152	0.355492	0.0611624	0.296416	168	0.18597	0.1202	0.6464	1	1
HMR_3236	HADHA	3030	Fatty acid oxidation	2289	54.83	0.478	100	0.000212743	0.000106372	0.000106372	intermediate	-0.00583152	0.355492	0.0611624	0.296416	168	0.18597	0.1202	0.6464	1	1
HMR_3237	HADHA	3030	Fatty acid oxidation	2289	54.83	0.478	100	0.0101053	0.0078715	0.0022338	intermediate	-0.00583152	0.355492	0.0611624	0.296416	168	0.18597	0.1202	0.6464	1	1
HMR_3241	HADHA	3030	Fatty acid oxidation	2289	54.83	0.478	100	0.000212743	0.000106372	0.000106372	intermediate	-0.00583152	0.355492	0.0611624	0.296416	168	0.18597	0.1202	0.6464	1	1
HMR_3242	HADHA	3030	Fatty acid oxidation	2289	54.83	0.478	100	0.000212743	0.000106372	0.000106372	intermediate	-0.00583152	0.355492	0.0611624	0.296416	168	0.18597	0.1202	0.6464	1	1
HMR_3243	HADHA	3030	Fatty acid oxidation	2289	54.83	0.478	100	0.0102117	0.0078715	0.00234018	intermediate	-0.00583152	0.355492	0.0611624	0.296416	168	0.18597	0.1202	0.6464	1	1
HMR_3245	HADHA	3030	Fatty acid oxidation	2289	54.83	0.478	100	0.000212743	0.000106372	0.000106372	intermediate	-0.00583152	0.355492	0.0611624	0.296416	168	0.18597	0.1202	0.6464	1	1
HMR_3246	HADHA	3030	Fatty acid oxidation	2289	54.83	0.478	100	0.000212743	0.000106372	0.000106372	intermediate	-0.00583152	0.355492	0.0611624	0.296416	168	0.18597	0.1202	0.6464	1	1
HMR_3247	HADHA	3030	Fatty acid oxidation	2289	54.83	0.478	100	0.0104244	0.0078715	0.00255292	intermediate	-0.00583152	0.355492	0.0611624	0.296416	168	0.18597	0.1202	0.6464	1	1
HMR_3398	HADHA	3030	Fatty acid oxidation	2289	54.83	0.478	100	0.0106372	0.00808425	0.00255292	intermediate	-0.00583152	0.355492	0.0611624	0.296416	168	0.18597	0.1202	0.6464	1	1
HMR_3406	HADHA	3030	Fatty acid oxidation	2289	54.83	0.478	100	0.0106372	0.00808425	0.00255292	intermediate	-0.00583152	0.355492	0.0611624	0.296416	168	0.18597	0.1202	0.6464	1	1
HMR_3407	HADHA	3030	Fatty acid oxidation	2289	54.83	0.478	100	0.0106372	0.00808425	0.00255292	intermediate	-0.00583152	0.355492	0.0611624	0.296416	168	0.18597	0.1202	0.6464	1	1
HMR_3408	HADHA	3030	Fatty acid oxidation	2289	54.83	0.478	100	0.0106372	0.00808425	0.00255292	intermediate	-0.00583152	0.355492	0.0611624	0.296416	168	0.18597	0.1202	0.6464	1	1
HMR_3409	HADHA	3030	Fatty acid oxidation	2289	54.83	0.478	100	0.0107435	0.00819062	0.00255292	intermediate	-0.00583152	0.355492	0.0611624	0.296416	168	0.18597	0.1202	0.6464	1	1
HMR_3411	HADHA	3030	Fatty acid oxidation	2289	54.83	0.478	100	0.0106372	0.00808425	0.00255292	intermediate	-0.00583152	0.355492	0.0611624	0.296416	168	0.18597	0.1202	0.6464	1	1
HMR_3413	HADHA	3030	Fatty acid oxidation	2289	54.83	0.478	100	0.0106372	0.00808425	0.00255292	intermediate	-0.00583152	0.355492	0.0611624	0.296416	168	0.18597	0.1202	0.6464	1	1
HMR_3414	HADHA	3030	Fatty acid oxidation	2289	54.83	0.478	100	0.0106372	0.00808425	0.00255292	intermediate	-0.00583152	0.355492	0.0611624	0.296416	168	0.18597	0.1202	0.6464	1	1
HMR_3416	HADHA	3030	Fatty acid oxidation	2289	54.83	0.478	100	0.0106372	0.00808425	0.00255292	intermediate	-0.00583152	0.355492	0.0611624	0.296416	168	0.18597	0.1202	0.6464	1	1
HMR_3421	HADHA	3030	Fatty acid oxidation	2289	54.83	0.478	100	0.0107435	0.00819062	0.00255292	intermediate	-0.00583152	0.355492	0.0611624	0.296416	168	0.18597	0.1202	0.6464	1	1
HMR_3422	HADHA	3030	Fatty acid oxidation	2289	54.83	0.478	100	0.0107435	0.00819062	0.00255292	intermediate	-0.00583152	0.355492	0.0611624	0.296416	168	0.18597	0.1202	0.6464	1	1
HMR_3423	HADHA	3030	Fatty acid oxidation	2289	54.83	0.478	100	0.0106372	0.00808425	0.00255292	intermediate	-0.00583152	0.355492	0.0611624	0.296416	168	0.18597	0.1202	0.6464	1	1
HMR_3424	HADHA	3030	Fatty acid oxidation	2289	54.83	0.478	100	0.0106372	0.00808425	0.00255292	intermediate	-0.00583152	0.355492	0.0611624	0.296416	168	0.18597	0.1202	0.6464	1	1
HMR_3425	HADHA	3030	Fatty acid oxidation	2289	54.83	0.478	100	0.0106372	0.00808425	0.00255292	intermediate	-0.00583152	0.355492	0.0611624	0.296416	168	0.18597	0.1202	0.6464	1	1
HMR_3426	HADHA	3030	Fatty acid oxidation	2289	54.83	0.478	100	0.0108499	0.00829699	0.00255292	intermediate	-0.00583152	0.355492	0.0611624	0.296416	168	0.18597	0.1202	0.6464	1	1
HMR_3427	HADHA	3030	Fatty acid oxidation	2289	54.83	0.478	100	0.0107435	0.00819062	0.00255292	intermediate	-0.00583152	0.355492	0.0611624	0.296416	168	0.18597	0.1202	0.6464	1	1
HMR_3428	HADHA	3030	Fatty acid oxidation	2289	54.83	0.478	100	0.0109563	0.00840336	0.00255292	intermediate	-0.00583152	0.355492	0.0611624	0.296416	168	0.18597	0.1202	0.6464	1	1
HMR_3429	HADHA	3030	Fatty acid oxidation	2289	54.83	0.478	100	0.0107435	0.00819062	0.00255292	intermediate	-0.00583152	0.355492	0.0611624	0.296416	168	0.18597	0.1202	0.6464	1	1
HMR_3431	HADHA	3030	Fatty acid oxidation	2289	54.83	0.478	100	0.0106372	0.00808425	0.00255292	intermediate	-0.00583152	0.355492	0.0611624	0.296416	168	0.18597	0.1202	0.6464	1	1
HMR_3432	HADHA	3030	Fatty acid oxidation	2289	54.83	0.478	100	0.0106372	0.00808425	0.00255292	intermediate	-0.00583152	0.355492	0.0611624	0.296416	168	0.18597	0.1202	0.6464	1	1
HMR_3433	HADHA	3030	Fatty acid oxidation	2289	54.83	0.478	100	0.0106372	0.00808425	0.00255292	intermediate	-0.00583152	0.355492	0.0611624	0.296416	168	0.18597	0.1202	0.6464	1	1
HMR_3449	HADHA	3030	Fatty acid synthesis	2289	54.83	0.478	100	0.000319115	0.000212743	0.000106372	intermediate	-0.00583152	0.355492	0.0611624	0.296416	168	0.18597	0.1202	0.6464	1	1
HMR_3450	HADHA	3030	Fatty acid synthesis	2289	54.83	0.478	100	0.000212743	0.000106372	0.000106372	intermediate	-0.00583152	0.355492	0.0611624	0.296416	168	0.18597	0.1202	0.6464	1	1
HMR_3451	HADHA	3030	Fatty acid synthesis	2289	54.83	0.478	100	0.0104244	0.0078715	0.00255292	intermediate	-0.00583152	0.355492	0.0611624	0.296416	168	0.18597	0.1202	0.6464	1	1
HMR_3453	HADHA	3030	Fatty acid synthesis	2289	54.83	0.478	100	0.000212743	0.000106372	0.000106372	intermediate	-0.00583152	0.355492	0.0611624	0.296416	168	0.18597	0.1202	0.6464	1	1
HMR_3454	HADHA	3030	Fatty acid synthesis	2289	54.83	0.478	100	0.000106372	0.000106372	0	bottom	-0.00583152	0.355492	0.0611624	0.296416	168	0.18597	0.1202	0.6464	1	1
HMR_3455	HADHA	3030	Fatty acid synthesis	2289	54.83	0.478	100	0.0366982	0.014892	0.0218062	intermediate	-0.00583152	0.355492	0.0611624	0.296416	168	0.18597	0.1202	0.6464	1	1
HMR_9719	HADHA	3030	Fatty acid oxidation	2289	54.83	0.478	100	0.0109563	0.00840336	0.00255292	intermediate	-0.00583152	0.355492	0.0611624	0.296416	168	0.18597	0.1202	0.6464	1	1
r0660	HADHA	3030	Fatty acid oxidation	2289	54.83	0.478	100	0.000212743	0.000106372	0.000106372	intermediate	-0.00583152	0.355492	0.0611624	0.296416	168	0.18597	0.1202	0.6464	1	1
r0661	HADHA	3030	Fatty acid oxidation	2289	54.83	0.478	100	0.000319115	0.000212743	0.000106372	intermediate	-0.00583152	0.355492	0.0611624	0.296416	168	0.18597	0.1202	0.6464	1	1
r0669	HADHA	3030	Valine, leucine, and isoleucine metabolism	2289	54.83	0.478	100	0.000319115	0.000212743	0.000106372	intermediate	-0.00583152	0.355492	0.0611624	0.296416	168	0.18597	0.1202	0.6464	1	1
r0714	HADHA	3030	Fatty acid oxidation	2289	54.83	0.478	100	0.000212743	0.000106372	0.000106372	intermediate	-0.00583152	0.355492	0.0611624	0.296416	168	0.18597	0.1202	0.6464	1	1
r0715	HADHA	3030	Fatty acid oxidation	2289	54.83	0.478	100	0.000212743	0.000106372	0.000106372	intermediate	-0.00583152	0.355492	0.0611624	0.296416	168	0.18597	0.1202	0.6464	1	1
r0716	HADHA	3030	Miscellaneous	2289	54.83	0.478	100	0.000531858	0.000425487	0.000106372	intermediate	-0.00583152	0.355492	0.0611624	0.296416	168	0.18597	0.1202	0.6464	1	1
r0717	HADHA	3030	Fatty acid oxidation	2289	54.83	0.478	100	0.000319115	0.000212743	0.000106372	intermediate	-0.00583152	0.355492	0.0611624	0.296416	168	0.18597	0.1202	0.6464	1	1
r0718	HADHA	3030	Fatty acid oxidation	2289	54.83	0.478	100	0.000319115	0.000212743	0.000106372	intermediate	-0.00583152	0.355492	0.0611624	0.296416	168	0.18597	0.1202	0.6464	1	1
r0719	HADHA	3030	Fatty acid oxidation	2289	54.83	0.478	100	0.000212743	0.000106372	0.000106372	intermediate	-0.00583152	0.355492	0.0611624	0.296416	168	0.18597	0.1202	0.6464	1	1
r0720	HADHA	3030	Fatty acid oxidation	2289	54.83	0.478	100	0.000531858	0.000319115	0.000212743	intermediate	-0.00583152	0.355492	0.0611624	0.296416	168	0.18597	0.1202	0.6464	1	1
r0721	HADHA	3030	Fatty acid oxidation	2289	54.83	0.478	100	0.000212743	0.000106372	0.000106372	intermediate	-0.00583152	0.355492	0.0611624	0.296416	168	0.18597	0.1202	0.6464	1	1
r0722	HADHA	3030	Fatty acid oxidation	2289	54.83	0.478	100	0.000106372	0.000106372	0	bottom	-0.00583152	0.355492	0.0611624	0.296416	168	0.18597	0.1202	0.6464	1	1
r0723	HADHA	3030	Fatty acid oxidation	2289	54.83	0.478	100	0.000212743	0.000106372	0.000106372	intermediate	-0.00583152	0.355492	0.0611624	0.296416	168	0.18597	0.1202	0.6464	1	1
r0726	HADHA	3030	Fatty acid oxidation	2289	54.83	0.478	100	0.000106372	0.000106372	0	bottom	-0.00583152	0.355492	0.0611624	0.296416	168	0.18597	0.1202	0.6464	1	1
r0727	HADHA	3030	Fatty acid oxidation	2289	54.83	0.478	100	0.000212743	0.000106372	0.000106372	intermediate	-0.00583152	0.355492	0.0611624	0.296416	168	0.18597	0.1202	0.6464	1	1
r0728	HADHA	3030	Fatty acid oxidation	2289	54.83	0.478	100	0.000319115	0.000106372	0.000212743	intermediate	-0.00583152	0.355492	0.0611624	0.296416	168	0.18597	0.1202	0.6464	1	1
r0729	HADHA	3030	Fatty acid oxidation	2289	54.83	0.478	100	0.000319115	0.000212743	0.000106372	intermediate	-0.00583152	0.355492	0.0611624	0.296416	168	0.18597	0.1202	0.6464	1	1
r0730	HADHA	3030	Fatty acid oxidation	2289	54.83	0.478	100	0.000212743	0.000106372	0.000106372	intermediate	-0.00583152	0.355492	0.0611624	0.296416	168	0.18597	0.1202	0.6464	1	1
r0731	HADHA	3030	Fatty acid oxidation	2289	54.83	0.478	100	0.000425487	0.000319115	0.000106372	intermediate	-0.00583152	0.355492	0.0611624	0.296416	168	0.18597	0.1202	0.6464	1	1
r0733	HADHA	3030	Fatty acid oxidation	2289	54.83	0.478	100	0.000212743	0.000106372	0.000106372	intermediate	-0.00583152	0.355492	0.0611624	0.296416	168	0.18597	0.1202	0.6464	1	1
r0734	HADHA	3030	Fatty acid oxidation	2289	54.83	0.478	100	0.000425487	0.000319115	0.000106372	intermediate	-0.00583152	0.355492	0.0611624	0.296416	168	0.18597	0.1202	0.6464	1	1
r1474	HADHA	3030	Fatty acid oxidation	2289	54.83	0.478	100	0.000212743	0.000106372	0.000106372	intermediate	-0.00583152	0.355492	0.0611624	0.296416	168	0.18597	0.1202	0.6464	1	1
RE0512M	HADHA	3030	Fatty acid oxidation	2289	54.83	0.478	100	0.000212743	0.000106372	0.000106372	intermediate	-0.00583152	0.355492	0.0611624	0.296416	168	0.18597	0.1202	0.6464	1	1
RE1520M	HADHA	3030	Fatty acid oxidation	2289	54.83	0.478	100	0.000319115	0.000212743	0.000106372	intermediate	-0.00583152	0.355492	0.0611624	0.296416	168	0.18597	0.1202	0.6464	1	1
RE1521M	HADHA	3030	Fatty acid oxidation	2289	54.83	0.478	100	0.000319115	0.000212743	0.000106372	intermediate	-0.00583152	0.355492	0.0611624	0.296416	168	0.18597	0.1202	0.6464	1	1
RE1522M	HADHA	3030	Fatty acid oxidation	2289	54.83	0.478	100	0.000319115	0.000212743	0.000106372	intermediate	-0.00583152	0.355492	0.0611624	0.296416	168	0.18597	0.1202	0.6464	1	1
RE1523M	HADHA	3030	Fatty acid oxidation	2289	54.83	0.478	100	0.000212743	0.000106372	0.000106372	intermediate	-0.00583152	0.355492	0.0611624	0.296416	168	0.18597	0.1202	0.6464	1	1
RE1531M	HADHA	3030	Fatty acid oxidation	2289	54.83	0.478	100	0.0102117	0.0078715	0.00234018	intermediate	-0.00583152	0.355492	0.0611624	0.296416	168	0.18597	0.1202	0.6464	1	1
RE1532M	HADHA	3030	Fatty acid oxidation	2289	54.83	0.478	100	0.0103181	0.0078715	0.00244655	intermediate	-0.00583152	0.355492	0.0611624	0.296416	168	0.18597	0.1202	0.6464	1	1
RE1533M	HADHA	3030	Fatty acid oxidation	2289	54.83	0.478	100	0.0102117	0.0078715	0.00234018	intermediate	-0.00583152	0.355492	0.0611624	0.296416	168	0.18597	0.1202	0.6464	1	1
RE1534M	HADHA	3030	Fatty acid oxidation	2289	54.83	0.478	100	0.0103181	0.0078715	0.00244655	intermediate	-0.00583152	0.355492	0.0611624	0.296416	168	0.18597	0.1202	0.6464	1	1
RE3004M	HADHA	3030	Fatty acid oxidation	2289	54.83	0.478	100	0.000106372	0	0.000106372	top	-0.00583152	0.355492	0.0611624	0.296416	168	0.18597	0.1202	0.6464	1	1
RE3006M	HADHA	3030	Fatty acid oxidation	2289	54.83	0.478	100	0.0102117	0.0078715	0.00234018	intermediate	-0.00583152	0.355492	0.0611624	0.296416	168	0.18597	0.1202	0.6464	1	1
RE3177M	HADHA	3030	Fatty acid oxidation	2289	54.83	0.478	100	0.000212743	0.000106372	0.000106372	intermediate	-0.00583152	0.355492	0.0611624	0.296416	168	0.18597	0.1202	0.6464	1	1
RE3178M	HADHA	3030	Fatty acid oxidation	2289	54.83	0.478	100	0.000212743	0.000106372	0.000106372	intermediate	-0.00583152	0.355492	0.0611624	0.296416	168	0.18597	0.1202	0.6464	1	1
RE3179M	HADHA	3030	Fatty acid oxidation	2289	54.83	0.478	100	0.000212743	0.000106372	0.000106372	intermediate	-0.00583152	0.355492	0.0611624	0.296416	168	0.18597	0.1202	0.6464	1	1
RE3189M	HADHA	3030	Fatty acid oxidation	2289	54.83	0.478	100	0.0101053	0.0078715	0.0022338	intermediate	-0.00583152	0.355492	0.0611624	0.296416	168	0.18597	0.1202	0.6464	1	1
RE3190M	HADHA	3030	Fatty acid oxidation	2289	54.83	0.478	100	0.00819062	0.0078715	0.000319115	intermediate	-0.00583152	0.355492	0.0611624	0.296416	168	0.18597	0.1202	0.6464	1	1
RE3191M	HADHA	3030	Fatty acid oxidation	2289	54.83	0.478	100	0.0104244	0.0078715	0.00255292	intermediate	-0.00583152	0.355492	0.0611624	0.296416	168	0.18597	0.1202	0.6464	1	1
RE3192M	HADHA	3030	Fatty acid oxidation	2289	54.83	0.478	100	0.000212743	0.000106372	0.000106372	intermediate	-0.00583152	0.355492	0.0611624	0.296416	168	0.18597	0.1202	0.6464	1	1
RE3193M	HADHA	3030	Fatty acid oxidation	2289	54.83	0.478	100	0.000212743	0.000106372	0.000106372	intermediate	-0.00583152	0.355492	0.0611624	0.296416	168	0.18597	0.1202	0.6464	1	1
RE3194M	HADHA	3030	Fatty acid oxidation	2289	54.83	0.478	100	0.000212743	0.000106372	0.000106372	intermediate	-0.00583152	0.355492	0.0611624	0.296416	168	0.18597	0.1202	0.6464	1	1
ASPCTr	CAD	790	Pyrimidine synthesis	6675	47.23	0.577	99.91	0.00329752	0.00329752	0	bottom	0.253185	0.487067	0.365219	0.738715	2	0.05354	0.0329	0.6139	1	1
CBPS	CAD	790	Pyrimidine synthesis	6675	47.23	0.577	99.91	0.0119136	0.00882885	0.00308478	intermediate	0.253185	0.487067	0.365219	0.738715	2	0.05354	0.0329	0.6139	1	1
11DOCRTSLte	ABCB1	5243	Transport, extracellular	3840	54.12	0.441	0	0.000319115	0.000212743	0.000106372	intermediate	0.0846945	0.44365	0.0877242	0.218379	51	NA	NA	NA	NA	NA
11DOCRTSTRNte	ABCB1	5243	Transport, extracellular	3840	54.12	0.441	0	0.000319115	0.000212743	0.000106372	intermediate	0.0846945	0.44365	0.0877242	0.218379	51	NA	NA	NA	NA	NA
17AHPRGNLONEte	ABCB1	5243	Transport, extracellular	3840	54.12	0.441	0	0.000319115	0.000212743	0.000106372	intermediate	0.0846945	0.44365	0.0877242	0.218379	51	NA	NA	NA	NA	NA
17AHPRGSTRNte	ABCB1	5243	Transport, extracellular	3840	54.12	0.441	0	0.000425487	0.000319115	0.000106372	intermediate	0.0846945	0.44365	0.0877242	0.218379	51	NA	NA	NA	NA	NA
2HATVACIDGLUCteb	ABCB1	5243	Drug metabolism	3840	54.12	0.441	0	0.000212743	0.000106372	0.000106372	intermediate	0.0846945	0.44365	0.0877242	0.218379	51	NA	NA	NA	NA	NA
2HATVACIDteb	ABCB1	5243	Drug metabolism	3840	54.12	0.441	0	0.000531858	0.000319115	0.000212743	intermediate	0.0846945	0.44365	0.0877242	0.218379	51	NA	NA	NA	NA	NA
2HATVLACGLUCteb	ABCB1	5243	Drug metabolism	3840	54.12	0.441	0	0.000212743	0.000106372	0.000106372	intermediate	0.0846945	0.44365	0.0877242	0.218379	51	NA	NA	NA	NA	NA
2HATVLACteb	ABCB1	5243	Drug metabolism	3840	54.12	0.441	0	0.000425487	0.000212743	0.000212743	intermediate	0.0846945	0.44365	0.0877242	0.218379	51	NA	NA	NA	NA	NA
4HATVACIDteb	ABCB1	5243	Drug metabolism	3840	54.12	0.441	0	0.000531858	0.000319115	0.000212743	intermediate	0.0846945	0.44365	0.0877242	0.218379	51	NA	NA	NA	NA	NA
4HATVLACteb	ABCB1	5243	Drug metabolism	3840	54.12	0.441	0	0.000531858	0.000319115	0.000212743	intermediate	0.0846945	0.44365	0.0877242	0.218379	51	NA	NA	NA	NA	NA
6MELVACtbc	ABCB1	5243	Drug metabolism	3840	54.12	0.441	0	0.000319115	0.000212743	0.000106372	intermediate	0.0846945	0.44365	0.0877242	0.218379	51	NA	NA	NA	NA	NA
ACMPtu	ABCB1	5243	Drug metabolism	3840	54.12	0.441	0	0.000531858	0.000212743	0.000319115	intermediate	0.0846945	0.44365	0.0877242	0.218379	51	NA	NA	NA	NA	NA
AHANDROSTANte	ABCB1	5243	Transport, extracellular	3840	54.12	0.441	0	0.000212743	0.000106372	0.000106372	intermediate	0.0846945	0.44365	0.0877242	0.218379	51	NA	NA	NA	NA	NA
ANDRSTANDRte	ABCB1	5243	Transport, extracellular	3840	54.12	0.441	0	0.000319115	0.000212743	0.000106372	intermediate	0.0846945	0.44365	0.0877242	0.218379	51	NA	NA	NA	NA	NA
ANDRSTNDNte	ABCB1	5243	Transport, extracellular	3840	54.12	0.441	0	0.000425487	0.000319115	0.000106372	intermediate	0.0846945	0.44365	0.0877242	0.218379	51	NA	NA	NA	NA	NA
ATVACIDtu	ABCB1	5243	Drug metabolism	3840	54.12	0.441	0	0.000850973	0.000425487	0.000425487	intermediate	0.0846945	0.44365	0.0877242	0.218379	51	NA	NA	NA	NA	NA
[truncated: 11,465 more rows]

## Sheet: Supplementary Table 6
#Supplementary Table 6. Individual metabolic pathways gene/reaction information. Connectivity values were retrieved from Montanucci et al. 2018. ENC = effective number of codons; ALN_COV = Percentage of the multiple sequence alignments that covers the human coding sequence.
[truncated: 2,582 more rows]
